# Supplementary material for: Examining the geographic distribution of six chronic disease risk factors for severe COVID-19: Veteran–nonveteran differences
Source: Chronic Illn. 2021 Sep 5;18(3):666–76. doi: 10.1177/17423953211028280 (PMC9396744; doi:10.1177/17423953211028280)
Supplement: sj-xlsx-1-chi-10.1177_17423953211028280 - Supplemental material for Examining the geographic distribution of six chronic disease risk factors for severe COVID-19: Veteran–nonveteran differences [file sj-xlsx-1-chi-10.1177_17423953211028280.xlsx]

## Sheet: COPD
MMSA Name	Designation	Nonveteran Proportion	SE	Veteran Proportion	SE
Aberdeen, SD,	Micropolitan Statistical Area	0.0546833	0.00967317	0.124134	0.0388259
Akron, OH,	Metropolitan Statistical Area	0.090418	0.0206477	0.18369	0.0741048
Albany-Schenectady-Troy, NY,	Metropolitan Statistical Area	0.0597992	0.00586864	0.102304	0.0263293
Albuquerque, NM,	Metropolitan Statistical Area	0.0491396	0.00421748	0.0833902	0.0130954
Allentown-Bethlehem-Easton, PA-NJ,	Metropolitan Statistical Area	0.0522014	0.00801832	0.113989	0.0266889
Anchorage, AK,	Metropolitan Statistical Area	0.0542633	0.00761578	0.0418704	0.00787523
Atlanta-Sandy Springs-Roswell, GA,	Metropolitan Statistical Area	0.052906	0.00344197	0.0859837	0.0105745
Augusta-Richmond County, GA-SC,	Metropolitan Statistical Area	0.0740899	0.00927999	0.0510589	0.0132561
Austin-Round Rock, TX,	Metropolitan Statistical Area	0.0350117	0.00415005	0.0442644	0.00983597
Baltimore-Columbia-Towson, MD,	Metropolitan Statistical Area	0.0610261	0.0033072	0.0731397	0.00763238
Baton Rouge, LA,	Metropolitan Statistical Area	0.0757715	0.00823102	0.057343	0.0163395
Beckley, WV,	Metropolitan Statistical Area	0.198626	0.0226505	0.153385	0.0489859
Berlin, NH-VT,	Micropolitan Statistical Area	0.102822	0.0220927	0.16567	0.05791
Billings, MT,	Metropolitan Statistical Area	0.0481268	0.00626129	0.0773862	0.0165467
Binghamton, NY,	Metropolitan Statistical Area	0.0749048	0.0129894	0.0751697	0.0242184
Birmingham-Hoover, AL,	Metropolitan Statistical Area	0.0906147	0.00610156	0.12645	0.0202345
Bismarck, ND,	Metropolitan Statistical Area	0.0490605	0.00566907	0.06419	0.0137806
Boise City, ID,	Metropolitan Statistical Area	0.0440521	0.00479292	0.0648472	0.0118753
Boston, MA	Metropolitan Division	0.0476797	0.00433748	0.0967164	0.0185347
Buffalo-Cheektowaga-Niagara Falls, NY,	Metropolitan Statistical Area	0.0685904	0.00702926	0.085316	0.0180347
Burlington-South Burlington, VT,	Metropolitan Statistical Area	0.0416417	0.00349863	0.0659507	0.0125729
Cambridge-Newton-Framingham, MA	Metropolitan Division	0.0364795	0.00320327	0.0821181	0.013809
Camden, NJ	Metropolitan Division	0.0530429	0.00479191	0.10802	0.0229144
Cedar Rapids, IA,	Metropolitan Statistical Area	0.0558827	0.00828621	0.0432623	0.019444
Charleston, WV,	Metropolitan Statistical Area	0.118348	0.00847663	0.143379	0.0205236
Charleston-North Charleston, SC,	Metropolitan Statistical Area	0.0568666	0.00489528	0.0769455	0.0118998
Charlotte-Concord-Gastonia, NC-SC,	Metropolitan Statistical Area	0.0656995	0.00560548	0.0988025	0.0184912
Chattanooga, TN-GA,	Metropolitan Statistical Area	0.102302	0.0200893	0.199147	0.0648044
Chicago-Naperville-Elgin, IL-IN-WI,	Metropolitan Statistical Area	0.0518336	0.00269861	0.111103	0.011189
Cincinnati, OH-KY-IN,	Metropolitan Statistical Area	0.0767274	0.00598307	0.0923967	0.0155931
Claremont-Lebanon, NH-VT,	Micropolitan Statistical Area	0.0730669	0.00650449	0.0893002	0.012872
Cleveland-Elyria, OH,	Metropolitan Statistical Area	0.0685521	0.00631768	0.123725	0.0240171
College Station-Bryan, TX,	Metropolitan Statistical Area	0.0476452	0.0191351	0.0417221	0.0168854
Colorado Springs, CO,	Metropolitan Statistical Area	0.040826	0.00478828	0.0851355	0.0113238
Columbia, SC,	Metropolitan Statistical Area	0.0633088	0.00580608	0.0648492	0.0108491
Columbus, OH,	Metropolitan Statistical Area	0.0605184	0.00451412	0.0965232	0.0146084
Corpus Christi, TX,	Metropolitan Statistical Area	0.0572429	0.00964121	0.113328	0.0375093
Crestview-Fort Walton Beach-Destin, FL,	Metropolitan Statistical Area	0.0854715	0.0113018	0.0663429	0.0159573
Cumberland, MD-WV,	Metropolitan Statistical Area	0.0982902	0.0203219	0.135246	0.049108
Dallas-Plano-Irving, TX	Metropolitan Division	0.0382655	0.00577678	0.0175531	0.0113616
Dayton, OH,	Metropolitan Statistical Area	0.0946672	0.00970467	0.0614004	0.0160011
Deltona-Daytona Beach-Ormond Beach, FL,	Metropolitan Statistical Area	0.110893	0.0113477	0.161969	0.0347705
Denver-Aurora-Lakewood, CO,	Metropolitan Statistical Area	0.0349074	0.00183014	0.0626168	0.00648327
Des Moines-West Des Moines, IA,	Metropolitan Statistical Area	0.0506756	0.00536165	0.0867098	0.0160349
Duluth, MN-WI,	Metropolitan Statistical Area	0.0560951	0.00625861	0.0829569	0.0170307
Dutchess County-Putnam County, NY	Metropolitan Division	0.0395219	0.00830901	0.126111	0.0462799
El Paso, TX,	Metropolitan Statistical Area	0.0345971	0.00636624	0.0284826	0.00967275
Evansville, IN-KY,	Metropolitan Statistical Area	0.0918369	0.0141847	0.102837	0.0427083
Fargo, ND-MN,	Metropolitan Statistical Area	0.0363318	0.00474273	0.0852837	0.014265
Fayetteville-Springdale-Rogers, AR-MO,	Metropolitan Statistical Area	0.0629218	0.00800486	0.136649	0.0386215
Florence, SC,	Metropolitan Statistical Area	0.107877	0.0129494	0.0927187	0.0265232
Fort Wayne, IN,	Metropolitan Statistical Area	0.0655591	0.00814267	0.0699027	0.0204422
Fort Worth-Arlington, TX	Metropolitan Division	0.049155	0.00775737	0.07348	0.0194222
Gainesville, FL,	Metropolitan Statistical Area	0.051292	0.0086435	0.0883777	0.0287979
Glens Falls, NY,	Metropolitan Statistical Area	0.0612466	0.00949061	0.0673583	0.0195292
Grand Forks, ND-MN,	Metropolitan Statistical Area	0.0572931	0.00907224	0.074243	0.0223933
Grand Island, NE,	Metropolitan Statistical Area	0.0526709	0.00621594	0.120314	0.0244457
Grand Rapids-Wyoming, MI,	Metropolitan Statistical Area	0.0581838	0.00538773	0.109025	0.0249192
Greenville-Anderson-Mauldin, SC,	Metropolitan Statistical Area	0.0730173	0.00542922	0.0898576	0.0139223
Gulfport-Biloxi-Pascagoula, MS,	Metropolitan Statistical Area	0.0629318	0.0138885	0.117643	0.0393825
Hagerstown-Martinsburg, MD-WV,	Metropolitan Statistical Area	0.11008	0.0131629	0.106514	0.0233626
Hartford-West Hartford-East Hartford, CT,	Metropolitan Statistical Area	0.0503017	0.00304276	0.102013	0.0105647
Hilton Head Island-Bluffton-Beaufort, SC,	Metropolitan Statistical Area	0.0518564	0.00807908	0.0443492	0.0131329
Houston-The Woodlands-Sugar Land, TX,	Metropolitan Statistical Area	0.0411984	0.00566237	0.137243	0.0345571
Huntington-Ashland, WV-KY-OH,	Metropolitan Statistical Area	0.146394	0.00761652	0.141505	0.0202697
Idaho Falls, ID,	Metropolitan Statistical Area	0.0312038	0.00861461	0.00880159	0.0088338
Indianapolis-Carmel-Anderson, IN,	Metropolitan Statistical Area	0.0619794	0.0037143	0.108051	0.0122863
Jackson, MS,	Metropolitan Statistical Area	0.0602254	0.00759813	0.0829975	0.023705
Jacksonville, FL,	Metropolitan Statistical Area	0.0868278	0.00843511	0.1024	0.0178408
Kahului-Wailuku-Lahaina, HI,	Metropolitan Statistical Area	0.0378453	0.00470026	0.0486349	0.0141985
Kansas City, MO-KS,	Metropolitan Statistical Area	0.0622238	0.00333125	0.0909943	0.00906173
Kennewick-Richland, WA,	Metropolitan Statistical Area	0.0507139	0.013911	0.0981251	0.0438905
Kingsport-Bristol-Bristol, TN-VA,	Metropolitan Statistical Area	0.144958	0.0140629	0.182109	0.0352359
Knoxville, TN,	Metropolitan Statistical Area	0.105535	0.0104105	0.145802	0.0298461
Lansing-East Lansing, MI,	Metropolitan Statistical Area	0.0669991	0.00988362	0.0798345	0.0267909
Lexington-Fayette, KY,	Metropolitan Statistical Area	0.0708263	0.0144378	Suppressed	Suppressed
Lincoln, NE,	Metropolitan Statistical Area	0.0425669	0.00368346	0.0917459	0.0149023
Little Rock-North Little Rock-Conway, AR,	Metropolitan Statistical Area	0.0761352	0.00849755	0.0967107	0.018565
Logan, UT-ID,	Metropolitan Statistical Area	0.0136024	0.00389303	0.0180746	0.0127871
Los Angeles-Long Beach-Anaheim, CA,	Metropolitan Statistical Area	0.0351253	0.00293164	0.0707279	0.0157615
Louisville/Jefferson County, KY-IN,	Metropolitan Statistical Area	0.0980689	0.00668854	0.147723	0.0193289
Manhattan, KS,	Metropolitan Statistical Area	0.0423184	0.00647352	0.0713153	0.0183832
Memphis, TN-MS-AR,	Metropolitan Statistical Area	0.0681667	0.00733881	0.0813762	0.0172818
Miami-Fort Lauderdale-West Palm Beach, FL,	Metropolitan Statistical Area	0.0447105	0.00403418	0.0831066	0.0149683
Milwaukee-Waukesha-West Allis, WI,	Metropolitan Statistical Area	0.0390969	0.00418658	0.103647	0.0210114
Minneapolis-St. Paul-Bloomington, MN-WI,	Metropolitan Statistical Area	0.0316862	0.00139692	0.0718469	0.00612573
Minot, ND,	Micropolitan Statistical Area	0.0545595	0.00852027	0.0422909	0.0098191
Montgomery County-Bucks County-Chester County, PA	Metropolitan Division	0.0568979	0.00794674	0.107528	0.0254765
Myrtle Beach-Conway-North Myrtle Beach, SC-NC,	Metropolitan Statistical Area	0.0923796	0.00880046	0.102922	0.0219238
Nashville-Davidson--Murfreesboro--Franklin, TN,	Metropolitan Statistical Area	0.0620264	0.00612481	0.0982535	0.0182627
Nassau County-Suffolk County, NY	Metropolitan Division	0.0493544	0.00474039	0.090255	0.0204416
New Orleans-Metairie, LA,	Metropolitan Statistical Area	0.0814692	0.00812732	0.0852102	0.0196712
New York-Jersey City-White Plains, NY-NJ	Metropolitan Division	0.0453702	0.00190134	0.0958524	0.00950555
Newark, NJ-PA	Metropolitan Division	0.047265	0.00394101	0.0709219	0.0145603
Norfolk, NE,	Micropolitan Statistical Area	0.0403406	0.00589928	0.0844077	0.0274727
North Platte, NE,	Micropolitan Statistical Area	0.0681184	0.00752429	0.0977507	0.0217989
North Port-Sarasota-Bradenton, FL,	Metropolitan Statistical Area	0.0779341	0.00939288	0.0659331	0.016796
Oakland-Hayward-Berkeley, CA	Metropolitan Division	0.0380811	0.00527969	0.0405573	0.01666
Ogden-Clearfield, UT,	Metropolitan Statistical Area	0.0357579	0.00290366	0.069073	0.0122876
Oklahoma City, OK,	Metropolitan Statistical Area	0.0707414	0.00469961	0.115091	0.0126991
Omaha-Council Bluffs, NE-IA,	Metropolitan Statistical Area	0.0581948	0.0033939	0.07577	0.00806813
Orlando-Kissimmee-Sanford, FL,	Metropolitan Statistical Area	0.0616538	0.00536945	0.081723	0.0144003
Panama City, FL,	Metropolitan Statistical Area	0.0953706	0.0153669	0.0925203	0.0230049
Pensacola-Ferry Pass-Brent, FL,	Metropolitan Statistical Area	0.0750846	0.00898655	0.0981668	0.0226177
Philadelphia, PA	Metropolitan Division	0.0654607	0.00645178	0.0932463	0.0259103
Phoenix-Mesa-Scottsdale, AZ,	Metropolitan Statistical Area	0.0566432	0.0026976	0.0937414	0.00764359
Pittsburgh, PA,	Metropolitan Statistical Area	0.0690401	0.00473959	0.126311	0.0186633
Port St. Lucie, FL,	Metropolitan Statistical Area	0.0806432	0.0101536	0.132979	0.028817
Portland-South Portland, ME,	Metropolitan Statistical Area	0.0609313	0.00417564	0.0915737	0.0103491
Portland-Vancouver-Hillsboro, OR-WA,	Metropolitan Statistical Area	0.0429533	0.00284094	0.0845515	0.00963739
Providence-Warwick, RI-MA,	Metropolitan Statistical Area	0.0699552	0.00367141	0.0890857	0.00897915
Provo-Orem, UT,	Metropolitan Statistical Area	0.0279643	0.00301627	0.0410173	0.0107929
Raleigh, NC,	Metropolitan Statistical Area	0.0331131	0.00578908	0.0683225	0.0268833
Rapid City, SD,	Metropolitan Statistical Area	0.0476111	0.00570592	0.0747169	0.0143228
Reno, NV,	Metropolitan Statistical Area	0.0559729	0.00493607	0.110414	0.0165335
Richmond, VA,	Metropolitan Statistical Area	0.0635229	0.00530144	0.0924881	0.0139056
Riverside-San Bernardino-Ontario, CA,	Metropolitan Statistical Area	0.0509841	0.00487874	0.0903376	0.0178422
Rochester, MN,	Metropolitan Statistical Area	0.0367669	0.00518688	0.0791003	0.0205602
Rochester, NY,	Metropolitan Statistical Area	0.052549	0.00566974	0.0865438	0.0233767
Rockingham County-Strafford County, NH	Metropolitan Division	0.0558463	0.0045658	0.090948	0.0116748
Sacramento--Roseville--Arden-Arcade, CA,	Metropolitan Statistical Area	0.0537752	0.00561693	0.0586621	0.0149681
Salem, OR,	Metropolitan Statistical Area	0.0659414	0.0174156	0.171645	0.0552679
Salina, KS,	Micropolitan Statistical Area	0.073322	0.0100883	0.0943858	0.0247356
Salisbury, MD-DE,	Metropolitan Statistical Area	0.0857148	0.00569267	0.104592	0.0114718
Salt Lake City, UT,	Metropolitan Statistical Area	0.0357953	0.00243313	0.0827786	0.0108674
San Antonio-New Braunfels, TX,	Metropolitan Statistical Area	0.0645216	0.01034	0.0664381	0.0161335
San Francisco-Redwood City-South San Francisco, CA	Metropolitan Division	0.0261043	0.00652303	0.0146994	0.0124024
San Jose-Sunnyvale-Santa Clara, CA,	Metropolitan Statistical Area	0.0205234	0.00443826	0.0475626	0.0260465
San Juan-Carolina-Caguas, PR,	Metropolitan Statistical Area	0.0457242	0.00274533	0.0478251	0.0105291
Scottsbluff, NE,	Micropolitan Statistical Area	0.0591261	0.00694542	0.0829252	0.0210747
Seattle-Bellevue-Everett, WA	Metropolitan Division	0.0402715	0.0021817	0.0790802	0.0078568
Silver Spring-Frederick-Rockville, MD	Metropolitan Division	0.0329063	0.00332106	0.0586378	0.0171888
Sioux City, IA-NE-SD,	Metropolitan Statistical Area	0.0564431	0.00853581	0.0824872	0.02975
Sioux Falls, SD,	Metropolitan Statistical Area	0.0405408	0.0059934	0.0799721	0.0183104
South Bend-Mishawaka, IN-MI,	Metropolitan Statistical Area	0.0726546	0.016923	0.106859	0.0500534
Spartanburg, SC,	Metropolitan Statistical Area	0.0710902	0.0088543	0.12994	0.0266029
Spokane-Spokane Valley, WA,	Metropolitan Statistical Area	0.0756751	0.00613321	0.10258	0.0137901
Springfield, MA,	Metropolitan Statistical Area	0.0631204	0.00862932	0.0875766	0.0260033
St. Cloud, MN,	Metropolitan Statistical Area	0.0294469	0.00468642	0.0837044	0.0224333
St. Louis, MO-IL,	Metropolitan Statistical Area	0.0617051	0.00414536	0.126519	0.0159972
Syracuse, NY,	Metropolitan Statistical Area	0.0726765	0.0081483	0.107075	0.0298861
Tallahassee, FL,	Metropolitan Statistical Area	0.0461563	0.00686433	0.107427	0.0343581
Tampa-St. Petersburg-Clearwater, FL,	Metropolitan Statistical Area	0.0697845	0.00535091	0.0842501	0.0119562
Toledo, OH,	Metropolitan Statistical Area	0.0735127	0.00772091	0.177864	0.0316926
Topeka, KS,	Metropolitan Statistical Area	0.0669157	0.00456193	0.0942344	0.0134273
Tulsa, OK,	Metropolitan Statistical Area	0.0687361	0.00558192	0.131671	0.0224865
Tuscaloosa, AL,	Metropolitan Statistical Area	0.0809765	0.00929404	0.0987792	0.0214663
Utica-Rome, NY,	Metropolitan Statistical Area	0.0987491	0.0162177	0.148522	0.0392025
Virginia Beach-Norfolk-Newport News, VA-NC,	Metropolitan Statistical Area	0.0562815	0.00465824	0.0492924	0.00626138
Warren-Troy-Farmington Hills, MI	Metropolitan Division	0.0695774	0.00394072	0.11455	0.0151226
Washington-Arlington-Alexandria, DC-VA-MD-WV	Metropolitan Division	0.041951	0.00233713	0.0458466	0.00604506
Wichita Falls, TX,	Metropolitan Statistical Area	0.0924188	0.0166705	0.08288	0.0204677
Wichita, KS,	Metropolitan Statistical Area	0.059303	0.00306459	0.100982	0.00980048
Wilmington, DE-MD-NJ	Metropolitan Division	0.0653983	0.00437086	0.0860613	0.012316
Worcester, MA-CT,	Metropolitan Statistical Area	0.0685417	0.00618757	0.112815	0.0250082

## Sheet: ASTHMA
MMSA Name	Designation	Nonveteran Proportion	SE	Veteran Proportion	SE
Aberdeen, SD,	Micropolitan Statistical Area	0.103685	0.0157292	0.097783	0.0340868
Akron, OH,	Metropolitan Statistical Area	0.147823	0.025763	0.115778	0.0635038
Albany-Schenectady-Troy, NY,	Metropolitan Statistical Area	0.176348	0.0108829	0.108003	0.0277011
Albuquerque, NM,	Metropolitan Statistical Area	0.164158	0.00855978	0.134272	0.0189903
Allentown-Bethlehem-Easton, PA-NJ,	Metropolitan Statistical Area	0.163572	0.0164336	0.112826	0.0318207
Anchorage, AK,	Metropolitan Statistical Area	0.164065	0.0119622	0.088881	0.0166732
Atlanta-Sandy Springs-Roswell, GA,	Metropolitan Statistical Area	0.132041	0.0058692	0.116121	0.0137573
Augusta-Richmond County, GA-SC,	Metropolitan Statistical Area	0.128514	0.014104	0.10256	0.0248857
Austin-Round Rock, TX,	Metropolitan Statistical Area	0.135789	0.00869478	0.129012	0.0269166
Baltimore-Columbia-Towson, MD,	Metropolitan Statistical Area	0.164865	0.00599246	0.0888371	0.0105144
Baton Rouge, LA,	Metropolitan Statistical Area	0.152691	0.0120971	0.096606	0.0236548
Beckley, WV,	Metropolitan Statistical Area	0.213133	0.0255248	0.0657463	0.032589
Berlin, NH-VT,	Micropolitan Statistical Area	0.18145	0.0289725	0.243594	0.0906176
Billings, MT,	Metropolitan Statistical Area	0.143961	0.0111221	0.0988582	0.0214945
Binghamton, NY,	Metropolitan Statistical Area	0.127653	0.0156952	0.252226	0.0550017
Birmingham-Hoover, AL,	Metropolitan Statistical Area	0.15202	0.00836167	0.107574	0.0181122
Bismarck, ND,	Metropolitan Statistical Area	0.150337	0.0101778	0.0491655	0.0123667
Boise City, ID,	Metropolitan Statistical Area	0.131139	0.00848119	0.0729156	0.0145288
Boston, MA	Metropolitan Division	0.162529	0.00790447	0.152583	0.0242697
Buffalo-Cheektowaga-Niagara Falls, NY,	Metropolitan Statistical Area	0.149731	0.0114816	0.062709	0.0159674
Burlington-South Burlington, VT,	Metropolitan Statistical Area	0.171126	0.00822628	0.102349	0.0177722
Cambridge-Newton-Framingham, MA	Metropolitan Division	0.158297	0.00661271	0.105539	0.0186369
Camden, NJ	Metropolitan Division	0.141542	0.00938203	0.134735	0.0229514
Cedar Rapids, IA,	Metropolitan Statistical Area	0.124899	0.0138854	0.0823628	0.0301468
Charleston, WV,	Metropolitan Statistical Area	0.149875	0.0101931	0.0927415	0.0161593
Charleston-North Charleston, SC,	Metropolitan Statistical Area	0.14432	0.00810029	0.0700017	0.0104785
Charlotte-Concord-Gastonia, NC-SC,	Metropolitan Statistical Area	0.125895	0.0077375	0.106348	0.019244
Chattanooga, TN-GA,	Metropolitan Statistical Area	0.136699	0.0239563	0.0996892	0.0437734
Chicago-Naperville-Elgin, IL-IN-WI,	Metropolitan Statistical Area	0.139738	0.00461538	0.105953	0.0124172
Cincinnati, OH-KY-IN,	Metropolitan Statistical Area	0.127934	0.0073942	0.092122	0.0165152
Claremont-Lebanon, NH-VT,	Micropolitan Statistical Area	0.174457	0.00998272	0.0860821	0.0133555
Cleveland-Elyria, OH,	Metropolitan Statistical Area	0.146464	0.0101183	0.151882	0.0277001
College Station-Bryan, TX,	Metropolitan Statistical Area	0.179709	0.0339095	0.054679	0.0315922
Colorado Springs, CO,	Metropolitan Statistical Area	0.160575	0.00955389	0.111728	0.0143761
Columbia, SC,	Metropolitan Statistical Area	0.146501	0.00967685	0.0779902	0.0126332
Columbus, OH,	Metropolitan Statistical Area	0.140069	0.00758009	0.102448	0.0159752
Corpus Christi, TX,	Metropolitan Statistical Area	0.153782	0.020478	0.0646914	0.026001
Crestview-Fort Walton Beach-Destin, FL,	Metropolitan Statistical Area	0.125693	0.0174528	0.0499164	0.0178522
Cumberland, MD-WV,	Metropolitan Statistical Area	0.159163	0.0285367	0.135861	0.050648
Dallas-Plano-Irving, TX	Metropolitan Division	0.127043	0.0110759	0.0734965	0.0233785
Dayton, OH,	Metropolitan Statistical Area	0.156419	0.0134159	0.0466218	0.0168949
Deltona-Daytona Beach-Ormond Beach, FL,	Metropolitan Statistical Area	0.133182	0.0134225	0.0696625	0.0176253
Denver-Aurora-Lakewood, CO,	Metropolitan Statistical Area	0.138507	0.00412982	0.103473	0.0110931
Des Moines-West Des Moines, IA,	Metropolitan Statistical Area	0.120646	0.00789338	0.0815224	0.0155428
Duluth, MN-WI,	Metropolitan Statistical Area	0.138113	0.010731	0.0992196	0.018744
Dutchess County-Putnam County, NY	Metropolitan Division	0.144576	0.0174302	0.084069	0.030939
El Paso, TX,	Metropolitan Statistical Area	0.102575	0.0111915	0.0767361	0.0187037
Evansville, IN-KY,	Metropolitan Statistical Area	0.171701	0.0223533	0.127533	0.0507024
Fargo, ND-MN,	Metropolitan Statistical Area	0.11894	0.00792791	0.0801186	0.0153265
Fayetteville-Springdale-Rogers, AR-MO,	Metropolitan Statistical Area	0.145319	0.0151956	0.0648489	0.016565
Florence, SC,	Metropolitan Statistical Area	0.122385	0.0145465	0.14003	0.0357106
Fort Wayne, IN,	Metropolitan Statistical Area	0.142726	0.0133386	0.0946919	0.0269808
Fort Worth-Arlington, TX	Metropolitan Division	0.160558	0.0144404	0.104261	0.0269751
Gainesville, FL,	Metropolitan Statistical Area	0.125099	0.0169033	0.0756052	0.0315931
Glens Falls, NY,	Metropolitan Statistical Area	0.18297	0.0220817	0.0553131	0.0205301
Grand Forks, ND-MN,	Metropolitan Statistical Area	0.119753	0.0146014	0.0821554	0.0307647
Grand Island, NE,	Metropolitan Statistical Area	0.11562	0.0099161	0.0717854	0.0161444
Grand Rapids-Wyoming, MI,	Metropolitan Statistical Area	0.142484	0.00896398	0.0800672	0.0247462
Greenville-Anderson-Mauldin, SC,	Metropolitan Statistical Area	0.141901	0.00821245	0.0937282	0.0167786
Gulfport-Biloxi-Pascagoula, MS,	Metropolitan Statistical Area	0.115692	0.0220105	0.041714	0.0233784
Hagerstown-Martinsburg, MD-WV,	Metropolitan Statistical Area	0.192617	0.0168006	0.0872401	0.0204478
Hartford-West Hartford-East Hartford, CT,	Metropolitan Statistical Area	0.178778	0.00601649	0.107761	0.0119073
Hilton Head Island-Bluffton-Beaufort, SC,	Metropolitan Statistical Area	0.104339	0.0106137	0.0652513	0.016578
Houston-The Woodlands-Sugar Land, TX,	Metropolitan Statistical Area	0.110515	0.00880234	0.103062	0.0303364
Huntington-Ashland, WV-KY-OH,	Metropolitan Statistical Area	0.18528	0.00905667	0.115483	0.0186444
Idaho Falls, ID,	Metropolitan Statistical Area	0.160764	0.0240934	0.0477719	0.0262753
Indianapolis-Carmel-Anderson, IN,	Metropolitan Statistical Area	0.151469	0.00619709	0.121321	0.0159095
Jackson, MS,	Metropolitan Statistical Area	0.122599	0.0114745	0.103626	0.025773
Jacksonville, FL,	Metropolitan Statistical Area	0.144421	0.0118114	0.0846169	0.0155819
Kahului-Wailuku-Lahaina, HI,	Metropolitan Statistical Area	0.173393	0.0106594	0.12401	0.025793
Kansas City, MO-KS,	Metropolitan Statistical Area	0.142993	0.00510789	0.0842789	0.00895936
Kennewick-Richland, WA,	Metropolitan Statistical Area	0.12944	0.0210269	0.106765	0.0416611
Kingsport-Bristol-Bristol, TN-VA,	Metropolitan Statistical Area	0.173212	0.0148412	0.0877692	0.0221814
Knoxville, TN,	Metropolitan Statistical Area	0.18085	0.0141172	0.096773	0.0263321
Lansing-East Lansing, MI,	Metropolitan Statistical Area	0.162951	0.0155565	0.0977279	0.0301204
Lexington-Fayette, KY,	Metropolitan Statistical Area	0.153526	0.0226054	Suppressed	Suppressed
Lincoln, NE,	Metropolitan Statistical Area	0.134006	0.00708008	0.0707883	0.0131991
Little Rock-North Little Rock-Conway, AR,	Metropolitan Statistical Area	0.154338	0.0127189	0.0631152	0.0151055
Logan, UT-ID,	Metropolitan Statistical Area	0.123531	0.0146474	0.0649191	0.0316371
Los Angeles-Long Beach-Anaheim, CA,	Metropolitan Statistical Area	0.122903	0.00524652	0.077319	0.0158945
Louisville/Jefferson County, KY-IN,	Metropolitan Statistical Area	0.166396	0.00908058	0.142146	0.0237611
Manhattan, KS,	Metropolitan Statistical Area	0.168355	0.0149249	0.0806092	0.0230844
Memphis, TN-MS-AR,	Metropolitan Statistical Area	0.13847	0.0107834	0.0834071	0.0193748
Miami-Fort Lauderdale-West Palm Beach, FL,	Metropolitan Statistical Area	0.108522	0.00678227	0.0966795	0.017766
Milwaukee-Waukesha-West Allis, WI,	Metropolitan Statistical Area	0.142803	0.00923748	0.0973842	0.0199016
Minneapolis-St. Paul-Bloomington, MN-WI,	Metropolitan Statistical Area	0.113338	0.00272652	0.059757	0.00556532
Minot, ND,	Micropolitan Statistical Area	0.155718	0.0158753	0.0870454	0.020568
Montgomery County-Bucks County-Chester County, PA	Metropolitan Division	0.146359	0.0116185	0.0901381	0.0278591
Myrtle Beach-Conway-North Myrtle Beach, SC-NC,	Metropolitan Statistical Area	0.133539	0.010367	0.101959	0.0255181
Nashville-Davidson--Murfreesboro--Franklin, TN,	Metropolitan Statistical Area	0.169887	0.0116337	0.0943318	0.0183263
Nassau County-Suffolk County, NY	Metropolitan Division	0.123932	0.00758907	0.0742127	0.0185957
New Orleans-Metairie, LA,	Metropolitan Statistical Area	0.147331	0.0112958	0.0963658	0.0214146
New York-Jersey City-White Plains, NY-NJ	Metropolitan Division	0.131479	0.00319243	0.109578	0.0110882
Newark, NJ-PA	Metropolitan Division	0.115987	0.00596675	0.0697495	0.0131726
Norfolk, NE,	Micropolitan Statistical Area	0.0992144	0.0104082	0.080216	0.0255566
North Platte, NE,	Micropolitan Statistical Area	0.128254	0.0110536	0.0905659	0.0249839
North Port-Sarasota-Bradenton, FL,	Metropolitan Statistical Area	0.090791	0.00990873	0.0916726	0.0245121
Oakland-Hayward-Berkeley, CA	Metropolitan Division	0.173376	0.0112154	0.0863165	0.0221715
Ogden-Clearfield, UT,	Metropolitan Statistical Area	0.152099	0.00632104	0.0912876	0.0130538
Oklahoma City, OK,	Metropolitan Statistical Area	0.149001	0.00740471	0.0766573	0.0100567
Omaha-Council Bluffs, NE-IA,	Metropolitan Statistical Area	0.135844	0.00550259	0.09173	0.0106646
Orlando-Kissimmee-Sanford, FL,	Metropolitan Statistical Area	0.138707	0.00940228	0.0968349	0.0262495
Panama City, FL,	Metropolitan Statistical Area	0.129882	0.0170829	0.0784315	0.0217408
Pensacola-Ferry Pass-Brent, FL,	Metropolitan Statistical Area	0.117564	0.0131266	0.0579535	0.0142615
Philadelphia, PA	Metropolitan Division	0.173875	0.0107274	0.0976837	0.0308539
Phoenix-Mesa-Scottsdale, AZ,	Metropolitan Statistical Area	0.157793	0.00458836	0.111224	0.00900488
Pittsburgh, PA,	Metropolitan Statistical Area	0.133235	0.00702629	0.0655053	0.0136592
Port St. Lucie, FL,	Metropolitan Statistical Area	0.0969925	0.0123901	0.065408	0.0212811
Portland-South Portland, ME,	Metropolitan Statistical Area	0.15104	0.0065442	0.105154	0.0129019
Portland-Vancouver-Hillsboro, OR-WA,	Metropolitan Statistical Area	0.167146	0.00544379	0.12705	0.0127411
Providence-Warwick, RI-MA,	Metropolitan Statistical Area	0.171581	0.00593142	0.110882	0.0115153
Provo-Orem, UT,	Metropolitan Statistical Area	0.134666	0.00672137	0.0939045	0.0186078
Raleigh, NC,	Metropolitan Statistical Area	0.149614	0.0134513	0.0925708	0.0268776
Rapid City, SD,	Metropolitan Statistical Area	0.119128	0.0102434	0.0817011	0.0179991
Reno, NV,	Metropolitan Statistical Area	0.141802	0.0081918	0.0983283	0.0188878
Richmond, VA,	Metropolitan Statistical Area	0.13838	0.00834786	0.0876848	0.0148311
Riverside-San Bernardino-Ontario, CA,	Metropolitan Statistical Area	0.138441	0.00788035	0.0838093	0.0155512
Rochester, MN,	Metropolitan Statistical Area	0.129792	0.0109466	0.0755799	0.0228726
Rochester, NY,	Metropolitan Statistical Area	0.162903	0.0132214	0.108574	0.0286073
Rockingham County-Strafford County, NH	Metropolitan Division	0.175168	0.0097532	0.106255	0.0156138
Sacramento--Roseville--Arden-Arcade, CA,	Metropolitan Statistical Area	0.18917	0.0106553	0.126655	0.0245839
Salem, OR,	Metropolitan Statistical Area	0.202081	0.0243536	0.0598845	0.0273301
Salina, KS,	Micropolitan Statistical Area	0.139271	0.0152287	0.0978219	0.0263718
Salisbury, MD-DE,	Metropolitan Statistical Area	0.137403	0.00909191	0.0664838	0.00941202
Salt Lake City, UT,	Metropolitan Statistical Area	0.152479	0.00489723	0.104354	0.012904
San Antonio-New Braunfels, TX,	Metropolitan Statistical Area	0.12028	0.0122576	0.0909112	0.0201919
San Francisco-Redwood City-South San Francisco, CA	Metropolitan Division	0.139129	0.0157059	0.0530131	0.0282784
San Jose-Sunnyvale-Santa Clara, CA,	Metropolitan Statistical Area	0.137068	0.0135417	0.119707	0.047687
San Juan-Carolina-Caguas, PR,	Metropolitan Statistical Area	0.178522	0.00536777	0.0831449	0.0156305
Scottsbluff, NE,	Micropolitan Statistical Area	0.11813	0.010368	0.0959878	0.0239887
Seattle-Bellevue-Everett, WA	Metropolitan Division	0.146192	0.00414698	0.106591	0.00969045
Silver Spring-Frederick-Rockville, MD	Metropolitan Division	0.1222	0.0062539	0.0972685	0.0142506
Sioux City, IA-NE-SD,	Metropolitan Statistical Area	0.112522	0.0134878	0.0730985	0.0226193
Sioux Falls, SD,	Metropolitan Statistical Area	0.0959277	0.00954884	0.0928736	0.0229274
South Bend-Mishawaka, IN-MI,	Metropolitan Statistical Area	0.0758443	0.0147806	0.0265016	0.0213671
Spartanburg, SC,	Metropolitan Statistical Area	0.141912	0.0147286	0.143573	0.0350463
Spokane-Spokane Valley, WA,	Metropolitan Statistical Area	0.175024	0.00974352	0.0944736	0.0165945
Springfield, MA,	Metropolitan Statistical Area	0.191842	0.0139422	0.0897541	0.0236922
St. Cloud, MN,	Metropolitan Statistical Area	0.103118	0.0108817	0.0597852	0.0175949
St. Louis, MO-IL,	Metropolitan Statistical Area	0.152705	0.00714376	0.136459	0.0166516
Syracuse, NY,	Metropolitan Statistical Area	0.156737	0.0148991	0.0704886	0.0228349
Tallahassee, FL,	Metropolitan Statistical Area	0.125416	0.0168379	0.0539707	0.0191386
Tampa-St. Petersburg-Clearwater, FL,	Metropolitan Statistical Area	0.132608	0.00800211	0.0762465	0.0149319
Toledo, OH,	Metropolitan Statistical Area	0.142687	0.0130547	0.0897568	0.0272163
Topeka, KS,	Metropolitan Statistical Area	0.160735	0.00780343	0.0836597	0.0135494
Tulsa, OK,	Metropolitan Statistical Area	0.141265	0.00829068	0.0939901	0.0206503
Tuscaloosa, AL,	Metropolitan Statistical Area	0.145873	0.0133923	0.129437	0.0336947
Utica-Rome, NY,	Metropolitan Statistical Area	0.188646	0.021305	0.0927294	0.034192
Virginia Beach-Norfolk-Newport News, VA-NC,	Metropolitan Statistical Area	0.159819	0.00870248	0.0700989	0.00877137
Warren-Troy-Farmington Hills, MI	Metropolitan Division	0.152836	0.00602069	0.0974159	0.0138
Washington-Arlington-Alexandria, DC-VA-MD-WV	Metropolitan Division	0.134287	0.0042711	0.0758323	0.00719402
Wichita Falls, TX,	Metropolitan Statistical Area	0.139783	0.022237	0.102361	0.0312464
Wichita, KS,	Metropolitan Statistical Area	0.141035	0.00492991	0.100763	0.0114799
Wilmington, DE-MD-NJ	Metropolitan Division	0.151707	0.00720648	0.0961921	0.0144127
Worcester, MA-CT,	Metropolitan Statistical Area	0.169102	0.0103995	0.105828	0.021369

## Sheet: DIABETES
MMNA Name	Designation	Nonveteran Proportion	SE	Veteran Proportion	SE
Aberdeen, SD,	Micropolitan Statistical Area	0.0858665	0.0127881	0.146599	0.0118988
Akron, OH,	Metropolitan Statistical Area	0.0808499	0.0146671	0.171869	0.0549054
Albany-Schenectady-Troy, NY,	Metropolitan Statistical Area	0.0923165	0.00753187	0.150352	0.0232941
Albuquerque, NM,	Metropolitan Statistical Area	0.088754	0.00586776	0.157721	0.0279326
Allentown-Bethlehem-Easton, PA-NJ,	Metropolitan Statistical Area	0.113329	0.0122381	0.155589	0.0180238
Anchorage, AK,	Metropolitan Statistical Area	0.0708639	0.00696026	0.180695	0.0281938
Atlanta-Sandy Springs-Roswell, GA,	Metropolitan Statistical Area	0.09593	0.00455826	0.0637789	0.0210117
Augusta-Richmond County, GA-SC,	Metropolitan Statistical Area	0.11969	0.0110965	0.145202	0.0182564
Austin-Round Rock, TX,	Metropolitan Statistical Area	0.0884482	0.0070746	0.170842	0.0263342
Baltimore-Columbia-Towson, MD,	Metropolitan Statistical Area	0.0989227	0.00383484	0.171143	0.0138517
Baton Rouge, LA,	Metropolitan Statistical Area	0.109705	0.0089749	0.204982	0.0219548
Beckley, WV,	Metropolitan Statistical Area	0.164774	0.019377	0.171338	0.0423113
Berlin, NH-VT,	Micropolitan Statistical Area	0.149539	0.025439	0.108143	0.0185215
Billings, MT,	Metropolitan Statistical Area	0.0712443	0.00755139	0.137889	0.0167538
Binghamton, NY,	Metropolitan Statistical Area	0.0961356	0.0133083	0.141801	0.018693
Birmingham-Hoover, AL,	Metropolitan Statistical Area	0.119621	0.00681655	0.18739	0.0236673
Bismarck, ND,	Metropolitan Statistical Area	0.0811366	0.00619931	0.121656	0.0220359
Boise City, ID,	Metropolitan Statistical Area	0.0722008	0.00525217	0.211164	0.0414337
Boston, MA	Metropolitan Division	0.0769454	0.00528318	0.141307	0.0100743
Buffalo-Cheektowaga-Niagara Falls, NY,	Metropolitan Statistical Area	0.0930245	0.0086038	0.219843	0.0295709
Burlington-South Burlington, VT,	Metropolitan Statistical Area	0.0622868	0.00429616	0.100357	0.0295713
Cambridge-Newton-Framingham, MA	Metropolitan Division	0.0821547	0.00516506	0.165732	0.0253368
Camden, NJ	Metropolitan Division	0.0940811	0.00660326	0.149471	0.0238647
Cedar Rapids, IA,	Metropolitan Statistical Area	0.0735555	0.00893041	0.173047	0.0159754
Charleston, WV,	Metropolitan Statistical Area	0.157487	0.00904307	0.165049	0.0272653
Charleston-North Charleston, SC,	Metropolitan Statistical Area	0.0990064	0.00617655	0.163318	0.0183162
Charlotte-Concord-Gastonia, NC-SC,	Metropolitan Statistical Area	0.106719	0.00662367	0.283081	0.0635943
Chattanooga, TN-GA,	Metropolitan Statistical Area	0.117123	0.0172077	0.203612	0.0240622
Chicago-Naperville-Elgin, IL-IN-WI,	Metropolitan Statistical Area	0.0934959	0.00358058	0.172221	0.033452
Cincinnati, OH-KY-IN,	Metropolitan Statistical Area	0.0961471	0.00583063	0.154568	0.0430239
Claremont-Lebanon, NH-VT,	Micropolitan Statistical Area	0.074532	0.00526716	0.149124	0.0175818
Cleveland-Elyria, OH,	Metropolitan Statistical Area	0.0974376	0.0070147	0.179832	0.0323606
College Station-Bryan, TX,	Metropolitan Statistical Area	0.0485074	0.00838308	0.171347	0.0691177
Colorado Springs, CO,	Metropolitan Statistical Area	0.0596455	0.00499263	0.074828	0.0173975
Columbia, SC,	Metropolitan Statistical Area	0.104127	0.00700664	0.217488	0.0555537
Columbus, OH,	Metropolitan Statistical Area	0.0801992	0.00472502	0.167918	0.0146097
Corpus Christi, TX,	Metropolitan Statistical Area	0.157805	0.0185379	0.158684	0.0541385
Crestview-Fort Walton Beach-Destin, FL,	Metropolitan Statistical Area	0.13253	0.0151242	0.137352	0.023627
Cumberland, MD-WV,	Metropolitan Statistical Area	0.147878	0.0219164	0.160952	0.0136273
Dallas-Plano-Irving, TX	Metropolitan Division	0.0921636	0.00950463	0.197849	0.0284319
Dayton, OH,	Metropolitan Statistical Area	0.105153	0.00933269	0.119424	0.00936366
Deltona-Daytona Beach-Ormond Beach, FL,	Metropolitan Statistical Area	0.128847	0.0130789	0.158883	0.0225947
Denver-Aurora-Lakewood, CO,	Metropolitan Statistical Area	0.0604821	0.00242761	0.113296	0.0217587
Des Moines-West Des Moines, IA,	Metropolitan Statistical Area	0.0685902	0.00496255	0.11429	0.024601
Duluth, MN-WI,	Metropolitan Statistical Area	0.0758958	0.00641569	0.163971	0.0259333
Dutchess County-Putnam County, NY	Metropolitan Division	0.0827681	0.0144205	0.169066	0.0199235
El Paso, TX,	Metropolitan Statistical Area	0.14407	0.0117793	0.132676	0.0240609
Evansville, IN-KY,	Metropolitan Statistical Area	0.11923	0.0163385	0.138578	0.0320853
Fargo, ND-MN,	Metropolitan Statistical Area	0.0602597	0.0046469	0.198066	0.0560686
Fayetteville-Springdale-Rogers, AR-MO,	Metropolitan Statistical Area	0.0827107	0.00910329	0.175492	0.0237681
Florence, SC,	Metropolitan Statistical Area	0.133519	0.0135261	0.128935	0.0232389
Fort Wayne, IN,	Metropolitan Statistical Area	0.0939211	0.00992909	0.0880579	0.0153401
Fort Worth-Arlington, TX	Metropolitan Division	0.0909362	0.0104424	0.275709	0.043832
Gainesville, FL,	Metropolitan Statistical Area	0.100104	0.0151311	0.149216	0.0243323
Glens Falls, NY,	Metropolitan Statistical Area	0.097126	0.0121477	0.121067	0.0164563
Grand Forks, ND-MN,	Metropolitan Statistical Area	0.0689433	0.00861194	0.187352	0.0199231
Grand Island, NE,	Metropolitan Statistical Area	0.0968273	0.0078138	0.167656	0.0114978
Grand Rapids-Wyoming, MI,	Metropolitan Statistical Area	0.0941359	0.00732578	0.129354	0.0191514
Greenville-Anderson-Mauldin, SC,	Metropolitan Statistical Area	0.110808	0.00639397	0.200955	0.0685321
Gulfport-Biloxi-Pascagoula, MS,	Metropolitan Statistical Area	0.146981	0.0185852	0.113748	0.0223822
Hagerstown-Martinsburg, MD-WV,	Metropolitan Statistical Area	0.106363	0.00875774	0.177659	0.0395102
Hartford-West Hartford-East Hartford, CT,	Metropolitan Statistical Area	0.0897507	0.00379889	0.154906	0.0152272
Hilton Head Island-Bluffton-Beaufort, SC,	Metropolitan Statistical Area	0.0882171	0.00875625	0.156097	0.00865912
Houston-The Woodlands-Sugar Land, TX,	Metropolitan Statistical Area	0.0984841	0.00810258	0.239903	0.0242773
Huntington-Ashland, WV-KY-OH,	Metropolitan Statistical Area	0.142384	0.00738998	0.147265	0.0100977
Idaho Falls, ID,	Metropolitan Statistical Area	0.0827481	0.0149414	0.174414	0.0189524
Indianapolis-Carmel-Anderson, IN,	Metropolitan Statistical Area	0.104881	0.00460036	0.130165	0.0185569
Jackson, MS,	Metropolitan Statistical Area	0.131387	0.0103606	0.179427	0.040965
Jacksonville, FL,	Metropolitan Statistical Area	0.107809	0.00935023	0.244558	0.0467777
Kahului-Wailuku-Lahaina, HI,	Metropolitan Statistical Area	0.0906902	0.00819495	0.147146	0.0332315
Kansas City, MO-KS,	Metropolitan Statistical Area	0.0895494	0.00371408	0.149188	0.0117518
Kennewick-Richland, WA,	Metropolitan Statistical Area	0.0647288	0.0149217	0.171898	0.0196463
Kingsport-Bristol-Bristol, TN-VA,	Metropolitan Statistical Area	0.150169	0.0132723	0.150345	0.0316367
Knoxville, TN,	Metropolitan Statistical Area	0.114194	0.00969329	0.187171	0.0144558
Lansing-East Lansing, MI,	Metropolitan Statistical Area	0.0903802	0.0107955	0.148015	0.0350454
Lexington-Fayette, KY,	Metropolitan Statistical Area	0.0945798	0.0188075	Suppressed	Suppressed
Lincoln, NE,	Metropolitan Statistical Area	0.0663351	0.00442777	0.193819	0.0370556
Little Rock-North Little Rock-Conway, AR,	Metropolitan Statistical Area	0.118387	0.00955677	0.142573	0.0146988
Logan, UT-ID,	Metropolitan Statistical Area	0.0578328	0.00821322	0.174372	0.0368906
Los Angeles-Long Beach-Anaheim, CA,	Metropolitan Statistical Area	0.101894	0.00504653	0.172017	0.0367836
Louisville/Jefferson County, KY-IN,	Metropolitan Statistical Area	0.109732	0.00661997	0.179396	0.0186914
Manhattan, KS,	Metropolitan Statistical Area	0.0532272	0.00634075	0.161252	0.0431566
Memphis, TN-MS-AR,	Metropolitan Statistical Area	0.110973	0.00869251	0.151512	0.022279
Miami-Fort Lauderdale-West Palm Beach, FL,	Metropolitan Statistical Area	0.0960231	0.00633482	0.140826	0.0209613
Milwaukee-Waukesha-West Allis, WI,	Metropolitan Statistical Area	0.0894753	0.00735413	0.170952	0.0235067
Minneapolis-St. Paul-Bloomington, MN-WI,	Metropolitan Statistical Area	0.063402	0.00195964	0.229744	0.0406516
Minot, ND,	Micropolitan Statistical Area	0.0844403	0.00969466	0.136019	0.0214796
Montgomery County-Bucks County-Chester County, PA	Metropolitan Division	0.0766479	0.00889631	0.134156	0.0145132
Myrtle Beach-Conway-North Myrtle Beach, SC-NC,	Metropolitan Statistical Area	0.103275	0.00793268	0.11434	0.016546
Nashville-Davidson--Murfreesboro--Franklin, TN,	Metropolitan Statistical Area	0.100187	0.00801651	0.164154	0.0242052
Nassau County-Suffolk County, NY	Metropolitan Division	0.0820195	0.00546525	0.166818	0.0250663
New Orleans-Metairie, LA,	Metropolitan Statistical Area	0.115151	0.00920851	0.118814	0.0156075
New York-Jersey City-White Plains, NY-NJ	Metropolitan Division	0.0987103	0.00276939	0.158244	0.0225487
Newark, NJ-PA	Metropolitan Division	0.0880788	0.00479179	0.180112	0.0209779
Norfolk, NE,	Micropolitan Statistical Area	0.0860993	0.00894916	0.171492	0.0131141
North Platte, NE,	Micropolitan Statistical Area	0.101624	0.00877681	0.204321	0.0402274
North Port-Sarasota-Bradenton, FL,	Metropolitan Statistical Area	0.088027	0.00972592	0.196093	0.034759
Oakland-Hayward-Berkeley, CA	Metropolitan Division	0.0780356	0.00807082	0.191433	0.0602169
Ogden-Clearfield, UT,	Metropolitan Statistical Area	0.0671548	0.00388711	0.130268	0.0103999
Oklahoma City, OK,	Metropolitan Statistical Area	0.101693	0.00503071	0.208444	0.0604823
Omaha-Council Bluffs, NE-IA,	Metropolitan Statistical Area	0.0795504	0.003753	0.164197	0.0146003
Orlando-Kissimmee-Sanford, FL,	Metropolitan Statistical Area	0.098054	0.00696017	0.190492	0.015926
Panama City, FL,	Metropolitan Statistical Area	0.130731	0.0180825	0.214605	0.0231101
Pensacola-Ferry Pass-Brent, FL,	Metropolitan Statistical Area	0.104425	0.0113303	0.121504	0.018135
Philadelphia, PA	Metropolitan Division	0.0989481	0.00724293	0.228664	0.0353331
Phoenix-Mesa-Scottsdale, AZ,	Metropolitan Statistical Area	0.0909895	0.0030229	0.200885	0.0262519
Pittsburgh, PA,	Metropolitan Statistical Area	0.0955311	0.00560981	0.157074	0.0245066
Port St. Lucie, FL,	Metropolitan Statistical Area	0.10517	0.0125609	0.190061	0.0323382
Portland-South Portland, ME,	Metropolitan Statistical Area	0.0882485	0.00492452	0.177161	0.0314138
Portland-Vancouver-Hillsboro, OR-WA,	Metropolitan Statistical Area	0.0770805	0.00365035	0.150059	0.0293334
Providence-Warwick, RI-MA,	Metropolitan Statistical Area	0.0921327	0.00460583	0.204382	0.0295015
Provo-Orem, UT,	Metropolitan Statistical Area	0.0484661	0.0034459	0.206646	0.056654
Raleigh, NC,	Metropolitan Statistical Area	0.0668223	0.00795264	0.206535	0.0190204
Rapid City, SD,	Metropolitan Statistical Area	0.0847944	0.00783681	0.138399	0.0208905
Reno, NV,	Metropolitan Statistical Area	0.0737112	0.00635239	0.137995	0.0248422
Richmond, VA,	Metropolitan Statistical Area	0.1023	0.00635742	0.152973	0.0311511
Riverside-San Bernardino-Ontario, CA,	Metropolitan Statistical Area	0.113651	0.00750578	0.163466	0.0192012
Rochester, MN,	Metropolitan Statistical Area	0.0665059	0.00664667	0.131752	0.0100783
Rochester, NY,	Metropolitan Statistical Area	0.0947186	0.00871785	0.187432	0.021083
Rockingham County-Strafford County, NH	Metropolitan Division	0.0681554	0.00451525	0.292024	0.0571408
Sacramento--Roseville--Arden-Arcade, CA,	Metropolitan Statistical Area	0.0782161	0.00764164	0.110625	0.0413224
Salem, OR,	Metropolitan Statistical Area	0.0939281	0.0163757	0.140494	0.00768195
Salina, KS,	Micropolitan Statistical Area	0.0867564	0.0099908	0.168201	0.0142802
Salisbury, MD-DE,	Metropolitan Statistical Area	0.122611	0.00790661	0.222265	0.0343007
Salt Lake City, UT,	Metropolitan Statistical Area	0.0634583	0.00307686	0.166675	0.0253985
San Antonio-New Braunfels, TX,	Metropolitan Statistical Area	0.11495	0.0120843	0.370411	0.0900323
San Francisco-Redwood City-South San Francisco, CA	Metropolitan Division	0.0702161	0.0129996	0.149858	0.0159507
San Jose-Sunnyvale-Santa Clara, CA,	Metropolitan Statistical Area	0.0776152	0.0110762	0.229009	0.0226919
San Juan-Carolina-Caguas, PR,	Metropolitan Statistical Area	0.152858	0.00459084	0.152753	0.0183713
Scottsbluff, NE,	Micropolitan Statistical Area	0.12338	0.00968064	0.182432	0.0241415
Seattle-Bellevue-Everett, WA	Metropolitan Division	0.0660862	0.00273139	0.171116	0.0113548
Silver Spring-Frederick-Rockville, MD	Metropolitan Division	0.0747397	0.00501774	0.160501	0.030004
Sioux City, IA-NE-SD,	Metropolitan Statistical Area	0.0819051	0.0096452	0.180154	0.0184068
Sioux Falls, SD,	Metropolitan Statistical Area	0.0613998	0.00664115	0.172629	0.0459969
South Bend-Mishawaka, IN-MI,	Metropolitan Statistical Area	0.0761845	0.0136111	0.133755	0.0339505
Spartanburg, SC,	Metropolitan Statistical Area	0.125154	0.0119701	0.130422	0.01634
Spokane-Spokane Valley, WA,	Metropolitan Statistical Area	0.0794547	0.00577958	0.126475	0.021892
Springfield, MA,	Metropolitan Statistical Area	0.0919017	0.00958344	0.15989	0.0116589
St. Cloud, MN,	Metropolitan Statistical Area	0.071986	0.00726652	0.139352	0.032566
St. Louis, MO-IL,	Metropolitan Statistical Area	0.0964744	0.00542197	0.193879	0.0322577
Syracuse, NY,	Metropolitan Statistical Area	0.100283	0.0101935	0.12815	0.0318879
Tallahassee, FL,	Metropolitan Statistical Area	0.0847161	0.00899388	0.154467	0.035602
Tampa-St. Petersburg-Clearwater, FL,	Metropolitan Statistical Area	0.106104	0.00660381	0.157229	0.0262678
Toledo, OH,	Metropolitan Statistical Area	0.110085	0.00859277	0.0991827	0.0116918
Topeka, KS,	Metropolitan Statistical Area	0.104042	0.00568856	0.128335	0.0270767
Tulsa, OK,	Metropolitan Statistical Area	0.103273	0.00616484	0.0912538	0.0192401
Tuscaloosa, AL,	Metropolitan Statistical Area	0.120261	0.00997201	0.123852	0.0197719
Utica-Rome, NY,	Metropolitan Statistical Area	0.133288	0.0179737	0.167626	0.052068
Virginia Beach-Norfolk-Newport News, VA-NC,	Metropolitan Statistical Area	0.107804	0.00598021	0.124007	0.0238687
Warren-Troy-Farmington Hills, MI	Metropolitan Division	0.0897399	0.00443568	0.170571	0.0148464
Washington-Arlington-Alexandria, DC-VA-MD-WV	Metropolitan Division	0.0743118	0.00322233	0.152927	0.030808
Wichita Falls, TX,	Metropolitan Statistical Area	0.132735	0.020431	0.209027	0.0519185
Wichita, KS,	Metropolitan Statistical Area	0.0965661	0.00378489	0.241214	0.0386667
Wilmington, DE-MD-NJ	Metropolitan Division	0.0907769	0.0046935	0.158661	0.027046
Worcester, MA-CT,	Metropolitan Statistical Area	0.0986272	0.00767726	0.1883	0.0357865

## Sheet: CVD
MMSA Name	Designation	Nonveteran Proportion	SE	Veteran Proportion	SE
Aberdeen, SD,	Micropolitan Statistical Area	0.0536155	0.00824523	0.184759	0.0371699
Akron, OH,	Metropolitan Statistical Area	0.0362961	0.00845679	0.0866548	0.031922
Albany-Schenectady-Troy, NY,	Metropolitan Statistical Area	0.0552762	0.00556423	0.158714	0.0245424
Albuquerque, NM,	Metropolitan Statistical Area	0.0432051	0.00409752	0.138771	0.0175029
Allentown-Bethlehem-Easton, PA-NJ,	Metropolitan Statistical Area	0.0447117	0.00623994	0.200741	0.0356678
Anchorage, AK,	Metropolitan Statistical Area	0.036928	0.00517049	0.0981361	0.0183649
Atlanta-Sandy Springs-Roswell, GA,	Metropolitan Statistical Area	0.044782	0.00304935	0.128313	0.0126583
Augusta-Richmond County, GA-SC,	Metropolitan Statistical Area	0.0710579	0.00926029	0.0953587	0.0219118
Austin-Round Rock, TX,	Metropolitan Statistical Area	0.0350734	0.00419842	0.0829205	0.0163054
Baltimore-Columbia-Towson, MD,	Metropolitan Statistical Area	0.0485356	0.00252823	0.143926	0.0112941
Baton Rouge, LA,	Metropolitan Statistical Area	0.0607444	0.00672939	0.141704	0.0235759
Beckley, WV,	Metropolitan Statistical Area	0.10621	0.0158631	0.286572	0.0615072
Berlin, NH-VT,	Micropolitan Statistical Area	0.0848006	0.0185035	0.165946	0.046819
Billings, MT,	Metropolitan Statistical Area	0.0469568	0.00573261	0.112006	0.0203871
Binghamton, NY,	Metropolitan Statistical Area	0.0787967	0.0115314	0.180557	0.0444728
Birmingham-Hoover, AL,	Metropolitan Statistical Area	0.0694884	0.00524837	0.176875	0.0213441
Bismarck, ND,	Metropolitan Statistical Area	0.0436879	0.00414064	0.161942	0.0212722
Boise City, ID,	Metropolitan Statistical Area	0.0474927	0.00498301	0.107763	0.0145785
Boston, MA	Metropolitan Division	0.0431643	0.00427495	0.184202	0.0254855
Buffalo-Cheektowaga-Niagara Falls, NY,	Metropolitan Statistical Area	0.065013	0.00707966	0.159532	0.026849
Burlington-South Burlington, VT,	Metropolitan Statistical Area	0.0421778	0.00354093	0.168772	0.0225555
Cambridge-Newton-Framingham, MA	Metropolitan Division	0.0424552	0.00346758	0.189219	0.0244927
Camden, NJ	Metropolitan Division	0.0680464	0.00672826	0.153808	0.0200541
Cedar Rapids, IA,	Metropolitan Statistical Area	0.0488737	0.00734465	0.133192	0.0334865
Charleston, WV,	Metropolitan Statistical Area	0.105656	0.00739536	0.182491	0.021509
Charleston-North Charleston, SC,	Metropolitan Statistical Area	0.0380108	0.00389311	0.0930167	0.0110785
Charlotte-Concord-Gastonia, NC-SC,	Metropolitan Statistical Area	0.0496138	0.00465373	0.125955	0.0187942
Chattanooga, TN-GA,	Metropolitan Statistical Area	0.0656366	0.0132555	0.217908	0.0673185
Chicago-Naperville-Elgin, IL-IN-WI,	Metropolitan Statistical Area	0.0476063	0.00239174	0.172851	0.0136919
Cincinnati, OH-KY-IN,	Metropolitan Statistical Area	0.0629115	0.00478494	0.212111	0.0238388
Claremont-Lebanon, NH-VT,	Micropolitan Statistical Area	0.0532726	0.00442422	0.178597	0.0196978
Cleveland-Elyria, OH,	Metropolitan Statistical Area	0.0571447	0.00540937	0.142097	0.0226417
College Station-Bryan, TX,	Metropolitan Statistical Area	0.0303747	0.00892122	0.0642655	0.0172198
Colorado Springs, CO,	Metropolitan Statistical Area	0.0428866	0.00433588	0.0812697	0.0101629
Columbia, SC,	Metropolitan Statistical Area	0.0465623	0.00451347	0.110535	0.0135081
Columbus, OH,	Metropolitan Statistical Area	0.0443972	0.00369498	0.149346	0.0189936
Corpus Christi, TX,	Metropolitan Statistical Area	0.056125	0.00985659	0.0970581	0.0279252
Crestview-Fort Walton Beach-Destin, FL,	Metropolitan Statistical Area	0.0537475	0.00840889	0.111659	0.023731
Cumberland, MD-WV,	Metropolitan Statistical Area	0.0861195	0.0150366	0.263938	0.0615524
Dallas-Plano-Irving, TX	Metropolitan Division	0.0383982	0.00640769	0.155324	0.0299602
Dayton, OH,	Metropolitan Statistical Area	0.063145	0.00736608	0.13411	0.0246275
Deltona-Daytona Beach-Ormond Beach, FL,	Metropolitan Statistical Area	0.085347	0.0101352	0.167259	0.029093
Denver-Aurora-Lakewood, CO,	Metropolitan Statistical Area	0.0346946	0.00177655	0.108181	0.00777965
Des Moines-West Des Moines, IA,	Metropolitan Statistical Area	0.0412679	0.00395937	0.130231	0.017347
Duluth, MN-WI,	Metropolitan Statistical Area	0.051795	0.00600632	0.128679	0.0185016
Dutchess County-Putnam County, NY	Metropolitan Division	0.0478095	0.00872875	0.133675	0.0446297
El Paso, TX,	Metropolitan Statistical Area	0.0429116	0.0067699	0.0685943	0.0163076
Evansville, IN-KY,	Metropolitan Statistical Area	0.0687462	0.0120208	0.175705	0.0480814
Fargo, ND-MN,	Metropolitan Statistical Area	0.0294973	0.0029024	0.109613	0.0153249
Fayetteville-Springdale-Rogers, AR-MO,	Metropolitan Statistical Area	0.0734817	0.00840723	0.126163	0.0245657
Florence, SC,	Metropolitan Statistical Area	0.0779302	0.00988224	0.196078	0.036979
Fort Wayne, IN,	Metropolitan Statistical Area	0.0714746	0.00850422	0.149483	0.0311091
Fort Worth-Arlington, TX	Metropolitan Division	0.0531535	0.00815869	0.125683	0.0294288
Gainesville, FL,	Metropolitan Statistical Area	0.0405266	0.00707877	0.166937	0.0441211
Glens Falls, NY,	Metropolitan Statistical Area	0.0487637	0.00960343	0.183707	0.03897
Grand Forks, ND-MN,	Metropolitan Statistical Area	0.0574307	0.00940658	0.159648	0.0393861
Grand Island, NE,	Metropolitan Statistical Area	0.0519897	0.00543024	0.153859	0.0251457
Grand Rapids-Wyoming, MI,	Metropolitan Statistical Area	0.0422507	0.00450313	0.164986	0.0262976
Greenville-Anderson-Mauldin, SC,	Metropolitan Statistical Area	0.0663649	0.00495034	0.162459	0.0186749
Gulfport-Biloxi-Pascagoula, MS,	Metropolitan Statistical Area	0.0928331	0.0174027	0.0839806	0.0255177
Hagerstown-Martinsburg, MD-WV,	Metropolitan Statistical Area	0.0856138	0.0125181	0.169813	0.0259112
Hartford-West Hartford-East Hartford, CT,	Metropolitan Statistical Area	0.0494035	0.0026603	0.174045	0.0140129
Hilton Head Island-Bluffton-Beaufort, SC,	Metropolitan Statistical Area	0.0559992	0.00685113	0.120165	0.0176549
Houston-The Woodlands-Sugar Land, TX,	Metropolitan Statistical Area	0.0562523	0.00664684	0.121777	0.0225695
Huntington-Ashland, WV-KY-OH,	Metropolitan Statistical Area	0.108793	0.00667605	0.227523	0.0241482
Idaho Falls, ID,	Metropolitan Statistical Area	0.0414411	0.0104497	0.281252	0.0654614
Indianapolis-Carmel-Anderson, IN,	Metropolitan Statistical Area	0.0578626	0.00347676	0.146546	0.0133875
Jackson, MS,	Metropolitan Statistical Area	0.0588095	0.00720536	0.123603	0.0264041
Jacksonville, FL,	Metropolitan Statistical Area	0.058082	0.00746046	0.130694	0.0197826
Kahului-Wailuku-Lahaina, HI,	Metropolitan Statistical Area	0.0506576	0.00599676	0.0787728	0.0170316
Kansas City, MO-KS,	Metropolitan Statistical Area	0.0526116	0.00274518	0.13709	0.00990636
Kennewick-Richland, WA,	Metropolitan Statistical Area	0.0231541	0.00585904	0.0941794	0.038939
Kingsport-Bristol-Bristol, TN-VA,	Metropolitan Statistical Area	0.10309	0.0103559	0.219206	0.0329023
Knoxville, TN,	Metropolitan Statistical Area	0.0881911	0.00878373	0.150415	0.0242115
Lansing-East Lansing, MI,	Metropolitan Statistical Area	0.059692	0.00918365	0.195415	0.0467455
Lexington-Fayette, KY,	Metropolitan Statistical Area	0.0815894	0.0174633	Suppressed	Suppressed
Lincoln, NE,	Metropolitan Statistical Area	0.0389263	0.00334736	0.129911	0.018235
Little Rock-North Little Rock-Conway, AR,	Metropolitan Statistical Area	0.0771576	0.00832014	0.104022	0.0152616
Logan, UT-ID,	Metropolitan Statistical Area	0.0326374	0.00591138	0.0673328	0.0206647
Los Angeles-Long Beach-Anaheim, CA,	Metropolitan Statistical Area	0.0409032	0.00293478	0.134647	0.0227245
Louisville/Jefferson County, KY-IN,	Metropolitan Statistical Area	0.0762416	0.00531829	0.188306	0.0204762
Manhattan, KS,	Metropolitan Statistical Area	0.0248989	0.00403301	0.0891027	0.0179712
Memphis, TN-MS-AR,	Metropolitan Statistical Area	0.0543639	0.00611113	0.114409	0.0225626
Miami-Fort Lauderdale-West Palm Beach, FL,	Metropolitan Statistical Area	0.0536869	0.00454159	0.15278	0.0201496
Milwaukee-Waukesha-West Allis, WI,	Metropolitan Statistical Area	0.0445961	0.00471879	0.128795	0.0211163
Minneapolis-St. Paul-Bloomington, MN-WI,	Metropolitan Statistical Area	0.0370478	0.00141708	0.131807	0.00740224
Minot, ND,	Micropolitan Statistical Area	0.0509909	0.00609349	0.0768601	0.0137653
Montgomery County-Bucks County-Chester County, PA	Metropolitan Division	0.0540651	0.00739885	0.14398	0.0311911
Myrtle Beach-Conway-North Myrtle Beach, SC-NC,	Metropolitan Statistical Area	0.0829118	0.00817025	0.176882	0.0225194
Nashville-Davidson--Murfreesboro--Franklin, TN,	Metropolitan Statistical Area	0.0591983	0.00581627	0.17534	0.024183
Nassau County-Suffolk County, NY	Metropolitan Division	0.0512044	0.00441408	0.212122	0.027408
New Orleans-Metairie, LA,	Metropolitan Statistical Area	0.0575594	0.00544592	0.157158	0.0235811
New York-Jersey City-White Plains, NY-NJ	Metropolitan Division	0.0496269	0.00195109	0.151468	0.0116835
Newark, NJ-PA	Metropolitan Division	0.0447525	0.00356104	0.152313	0.019718
Norfolk, NE,	Micropolitan Statistical Area	0.040698	0.00620979	0.190971	0.0349557
North Platte, NE,	Micropolitan Statistical Area	0.0734792	0.00752999	0.160943	0.0295922
North Port-Sarasota-Bradenton, FL,	Metropolitan Statistical Area	0.0683009	0.00821083	0.219933	0.0359468
Oakland-Hayward-Berkeley, CA	Metropolitan Division	0.0349608	0.00505614	0.112544	0.0281906
Ogden-Clearfield, UT,	Metropolitan Statistical Area	0.0367587	0.002927	0.119957	0.0132212
Oklahoma City, OK,	Metropolitan Statistical Area	0.0590025	0.00356257	0.133508	0.0142925
Omaha-Council Bluffs, NE-IA,	Metropolitan Statistical Area	0.0458135	0.00266949	0.13483	0.0103546
Orlando-Kissimmee-Sanford, FL,	Metropolitan Statistical Area	0.05612	0.00537144	0.15065	0.019294
Panama City, FL,	Metropolitan Statistical Area	0.0886818	0.0130489	0.100326	0.0229086
Pensacola-Ferry Pass-Brent, FL,	Metropolitan Statistical Area	0.0418167	0.0058812	0.098362	0.0178002
Philadelphia, PA	Metropolitan Division	0.0562263	0.00559895	0.139873	0.0268802
Phoenix-Mesa-Scottsdale, AZ,	Metropolitan Statistical Area	0.0504377	0.00266661	0.129323	0.00711283
Pittsburgh, PA,	Metropolitan Statistical Area	0.0655672	0.00520402	0.165669	0.0207249
Port St. Lucie, FL,	Metropolitan Statistical Area	0.088096	0.0110636	0.167479	0.0302299
Portland-South Portland, ME,	Metropolitan Statistical Area	0.055059	0.00375729	0.181969	0.0165692
Portland-Vancouver-Hillsboro, OR-WA,	Metropolitan Statistical Area	0.0416339	0.00272027	0.133721	0.011417
Providence-Warwick, RI-MA,	Metropolitan Statistical Area	0.0554541	0.00361953	0.155646	0.0117207
Provo-Orem, UT,	Metropolitan Statistical Area	0.0216393	0.00219842	0.11129	0.0174159
Raleigh, NC,	Metropolitan Statistical Area	0.0436439	0.00665923	0.137334	0.0351384
Rapid City, SD,	Metropolitan Statistical Area	0.0704283	0.00762947	0.113642	0.0170649
Reno, NV,	Metropolitan Statistical Area	0.0550901	0.00548997	0.120896	0.0172436
Richmond, VA,	Metropolitan Statistical Area	0.0588023	0.00500195	0.123056	0.0156037
Riverside-San Bernardino-Ontario, CA,	Metropolitan Statistical Area	0.0487728	0.00441427	0.133945	0.025466
Rochester, MN,	Metropolitan Statistical Area	0.0329745	0.00433711	0.190901	0.0282285
Rochester, NY,	Metropolitan Statistical Area	0.0432003	0.00501564	0.172768	0.0301773
Rockingham County-Strafford County, NH	Metropolitan Division	0.0451096	0.00364247	0.158915	0.0166691
Sacramento--Roseville--Arden-Arcade, CA,	Metropolitan Statistical Area	0.0419314	0.0047105	0.137388	0.0266842
Salem, OR,	Metropolitan Statistical Area	0.0596564	0.0144683	0.211598	0.0579427
Salina, KS,	Micropolitan Statistical Area	0.0381811	0.00605661	0.184649	0.038701
Salisbury, MD-DE,	Metropolitan Statistical Area	0.0801096	0.00527871	0.152856	0.013406
Salt Lake City, UT,	Metropolitan Statistical Area	0.0305185	0.00208378	0.130616	0.0125315
San Antonio-New Braunfels, TX,	Metropolitan Statistical Area	0.0572537	0.00965529	0.100054	0.0226913
San Francisco-Redwood City-South San Francisco, CA	Metropolitan Division	0.0326409	0.00879094	0.113968	0.0403134
San Jose-Sunnyvale-Santa Clara, CA,	Metropolitan Statistical Area	0.0296617	0.00618088	0.129567	0.0444022
San Juan-Carolina-Caguas, PR,	Metropolitan Statistical Area	0.0974549	0.00396008	0.1395	0.0177143
Scottsbluff, NE,	Micropolitan Statistical Area	0.0610735	0.00663277	0.219045	0.0327566
Seattle-Bellevue-Everett, WA	Metropolitan Division	0.0361357	0.00195359	0.136408	0.00968933
Silver Spring-Frederick-Rockville, MD	Metropolitan Division	0.0371496	0.00297143	0.120606	0.0159643
Sioux City, IA-NE-SD,	Metropolitan Statistical Area	0.0450277	0.00763656	0.147763	0.0343343
Sioux Falls, SD,	Metropolitan Statistical Area	0.0495625	0.00648728	0.141249	0.0233509
South Bend-Mishawaka, IN-MI,	Metropolitan Statistical Area	0.095622	0.0176966	0.213606	0.0587464
Spartanburg, SC,	Metropolitan Statistical Area	0.0661794	0.00921226	0.118129	0.0255067
Spokane-Spokane Valley, WA,	Metropolitan Statistical Area	0.046867	0.00427156	0.135902	0.0160917
Springfield, MA,	Metropolitan Statistical Area	0.0676712	0.00817852	0.221736	0.0396948
St. Cloud, MN,	Metropolitan Statistical Area	0.0311902	0.00459913	0.175274	0.0313217
St. Louis, MO-IL,	Metropolitan Statistical Area	0.0553033	0.00361856	0.16	0.0156169
Syracuse, NY,	Metropolitan Statistical Area	0.0518079	0.0073319	0.154593	0.0322055
Tallahassee, FL,	Metropolitan Statistical Area	0.0292107	0.00428841	0.185623	0.0404907
Tampa-St. Petersburg-Clearwater, FL,	Metropolitan Statistical Area	0.061824	0.00518169	0.161429	0.0176576
Toledo, OH,	Metropolitan Statistical Area	0.0713715	0.00705766	0.190775	0.0321911
Topeka, KS,	Metropolitan Statistical Area	0.0515247	0.00403461	0.135921	0.0147982
Tulsa, OK,	Metropolitan Statistical Area	0.0649367	0.00485369	0.211989	0.0235005
Tuscaloosa, AL,	Metropolitan Statistical Area	0.0570039	0.00723274	0.116039	0.0247925
Utica-Rome, NY,	Metropolitan Statistical Area	0.0557327	0.00997365	0.165441	0.0446809
Virginia Beach-Norfolk-Newport News, VA-NC,	Metropolitan Statistical Area	0.0525193	0.00463626	0.0696521	0.0073521
Warren-Troy-Farmington Hills, MI	Metropolitan Division	0.0605315	0.00367359	0.192116	0.0177908
Washington-Arlington-Alexandria, DC-VA-MD-WV	Metropolitan Division	0.0389586	0.00213029	0.076297	0.00621682
Wichita Falls, TX,	Metropolitan Statistical Area	0.109139	0.0204285	0.191483	0.0396031
Wichita, KS,	Metropolitan Statistical Area	0.0574202	0.00287051	0.137252	0.010471
Wilmington, DE-MD-NJ	Metropolitan Division	0.0526138	0.00368688	0.112207	0.0132257
Worcester, MA-CT,	Metropolitan Statistical Area	0.0566672	0.00618372	0.186106	0.0250527

## Sheet: KIDNEY
MMSA Name	Designation	Nonveteran Proportion	SE	Veteran Proportion	SE
Aberdeen, SD,	Micropolitan Statistical Area	0.0221055	0.00463381	0.0301628	0.0158049
Akron, OH,	Metropolitan Statistical Area	0.0204969	0.00686177	0.0426718	0.0253275
Albany-Schenectady-Troy, NY,	Metropolitan Statistical Area	0.0217571	0.00335529	0.0370804	0.0144087
Albuquerque, NM,	Metropolitan Statistical Area	0.0285829	0.00338645	0.0453658	0.0103744
Allentown-Bethlehem-Easton, PA-NJ,	Metropolitan Statistical Area	0.0209906	0.00474398	0.0457549	0.0180144
Anchorage, AK,	Metropolitan Statistical Area	0.0252701	0.00489508	0.019201	0.00542825
Atlanta-Sandy Springs-Roswell, GA,	Metropolitan Statistical Area	0.0239297	0.00217367	0.0438358	0.0073075
Augusta-Richmond County, GA-SC,	Metropolitan Statistical Area	0.0197089	0.00415266	0.0461926	0.0155645
Austin-Round Rock, TX,	Metropolitan Statistical Area	0.0207771	0.00313239	0.0236406	0.00733305
Baltimore-Columbia-Towson, MD,	Metropolitan Statistical Area	0.0265132	0.00252536	0.0378121	0.00535912
Baton Rouge, LA,	Metropolitan Statistical Area	0.0223549	0.00348558	0.027363	0.00992781
Beckley, WV,	Metropolitan Statistical Area	0.0434609	0.0106236	0.0543103	0.0268535
Berlin, NH-VT,	Micropolitan Statistical Area	0.0330402	0.0102474	0.145386	0.0899662
Billings, MT,	Metropolitan Statistical Area	0.0251358	0.00473583	0.037182	0.0105099
Binghamton, NY,	Metropolitan Statistical Area	0.0229624	0.00663642	0.0540986	0.0293349
Birmingham-Hoover, AL,	Metropolitan Statistical Area	0.0390163	0.0043518	0.0460539	0.0122625
Bismarck, ND,	Metropolitan Statistical Area	0.023883	0.00340508	0.0242393	0.00770221
Boise City, ID,	Metropolitan Statistical Area	0.0176357	0.00245759	0.0307198	0.00799535
Boston, MA	Metropolitan Division	0.0255529	0.00352029	0.0658533	0.0173665
Buffalo-Cheektowaga-Niagara Falls, NY,	Metropolitan Statistical Area	0.0289118	0.00519259	0.044173	0.0169865
Burlington-South Burlington, VT,	Metropolitan Statistical Area	0.0245969	0.00297684	0.0259815	0.00705135
Cambridge-Newton-Framingham, MA	Metropolitan Division	0.0233997	0.00283108	0.0330778	0.0100894
Camden, NJ	Metropolitan Division	0.0268349	0.00426291	0.037139	0.010471
Cedar Rapids, IA,	Metropolitan Statistical Area	0.0205978	0.00453789	0.0566357	0.0238119
Charleston, WV,	Metropolitan Statistical Area	0.0457581	0.00482017	0.0605447	0.0142588
Charleston-North Charleston, SC,	Metropolitan Statistical Area	0.0239775	0.00350104	0.0362455	0.0073477
Charlotte-Concord-Gastonia, NC-SC,	Metropolitan Statistical Area	0.0268312	0.00388562	0.0457263	0.0157094
Chattanooga, TN-GA,	Metropolitan Statistical Area	0.0277798	0.00765021	0.0687191	0.0477612
Chicago-Naperville-Elgin, IL-IN-WI,	Metropolitan Statistical Area	0.0273207	0.00204871	0.0557718	0.00826355
Cincinnati, OH-KY-IN,	Metropolitan Statistical Area	0.0347822	0.00420698	0.0553687	0.0113768
Claremont-Lebanon, NH-VT,	Micropolitan Statistical Area	0.0249627	0.00443709	0.0362384	0.00866618
Cleveland-Elyria, OH,	Metropolitan Statistical Area	0.0259032	0.00337266	0.0502877	0.0134127
College Station-Bryan, TX,	Metropolitan Statistical Area	0.0246758	0.00968604	0.0512856	0.031483
Colorado Springs, CO,	Metropolitan Statistical Area	0.0229039	0.00299674	0.0290437	0.00652759
Columbia, SC,	Metropolitan Statistical Area	0.0249734	0.00372275	0.0459958	0.00881892
Columbus, OH,	Metropolitan Statistical Area	0.0212822	0.00236195	0.0420613	0.00903032
Corpus Christi, TX,	Metropolitan Statistical Area	0.0392968	0.0087641	0.0274206	0.0142195
Crestview-Fort Walton Beach-Destin, FL,	Metropolitan Statistical Area	0.0505104	0.00865567	0.0411485	0.0129386
Cumberland, MD-WV,	Metropolitan Statistical Area	0.0356694	0.0127489	0.0316867	0.0310128
Dallas-Plano-Irving, TX	Metropolitan Division	0.0247216	0.00520428	0.042054	0.0169571
Dayton, OH,	Metropolitan Statistical Area	0.0273293	0.00424603	0.0540412	0.0179825
Deltona-Daytona Beach-Ormond Beach, FL,	Metropolitan Statistical Area	0.0422259	0.00671827	0.0557226	0.0201034
Denver-Aurora-Lakewood, CO,	Metropolitan Statistical Area	0.0225671	0.00155908	0.0290403	0.00451279
Des Moines-West Des Moines, IA,	Metropolitan Statistical Area	0.0167511	0.00276701	0.0362649	0.0098897
Duluth, MN-WI,	Metropolitan Statistical Area	0.0231565	0.00371013	0.0536271	0.0140557
Dutchess County-Putnam County, NY	Metropolitan Division	0.0159778	0.00624268	0.0240111	0.0137106
El Paso, TX,	Metropolitan Statistical Area	0.0218033	0.00470025	0.016891	0.00792392
Evansville, IN-KY,	Metropolitan Statistical Area	0.0265524	0.00648386	0.0502839	0.0239709
Fargo, ND-MN,	Metropolitan Statistical Area	0.021408	0.00279381	0.0269148	0.00743872
Fayetteville-Springdale-Rogers, AR-MO,	Metropolitan Statistical Area	0.0217909	0.00378266	0.0204417	0.0057964
Florence, SC,	Metropolitan Statistical Area	0.0439023	0.00829863	0.0415153	0.0165399
Fort Wayne, IN,	Metropolitan Statistical Area	0.0213258	0.00466881	0.0297058	0.0143666
Fort Worth-Arlington, TX	Metropolitan Division	0.0285731	0.00597821	0.0106969	0.00515712
Gainesville, FL,	Metropolitan Statistical Area	0.0276744	0.00598038	0.0199401	0.0120754
Glens Falls, NY,	Metropolitan Statistical Area	0.0349176	0.00887986	0.0373744	0.0190047
Grand Forks, ND-MN,	Metropolitan Statistical Area	0.0312475	0.00631426	0.0820794	0.029857
Grand Island, NE,	Metropolitan Statistical Area	0.0324795	0.0050233	0.0562672	0.0186294
Grand Rapids-Wyoming, MI,	Metropolitan Statistical Area	0.0290855	0.00387509	0.0400645	0.0116394
Greenville-Anderson-Mauldin, SC,	Metropolitan Statistical Area	0.024414	0.00311046	0.0385868	0.00980238
Gulfport-Biloxi-Pascagoula, MS,	Metropolitan Statistical Area	0.038001	0.0121946	0.0470511	0.0216737
Hagerstown-Martinsburg, MD-WV,	Metropolitan Statistical Area	0.020835	0.00329994	0.0273244	0.00757707
Hartford-West Hartford-East Hartford, CT,	Metropolitan Statistical Area	0.0236162	0.0020901	0.0336346	0.00638719
Hilton Head Island-Bluffton-Beaufort, SC,	Metropolitan Statistical Area	0.0212197	0.00423663	0.0379931	0.00986741
Houston-The Woodlands-Sugar Land, TX,	Metropolitan Statistical Area	0.0281119	0.00480564	0.0570088	0.0175638
Huntington-Ashland, WV-KY-OH,	Metropolitan Statistical Area	0.0372403	0.00359092	0.0441423	0.0108933
Idaho Falls, ID,	Metropolitan Statistical Area	0.0257735	0.00748397	0.0154132	0.0153677
Indianapolis-Carmel-Anderson, IN,	Metropolitan Statistical Area	0.0298422	0.00249558	0.0461645	0.00872647
Jackson, MS,	Metropolitan Statistical Area	0.0288233	0.00542864	0.0557622	0.0197621
Jacksonville, FL,	Metropolitan Statistical Area	0.0260142	0.00436544	0.0277142	0.00786731
Kahului-Wailuku-Lahaina, HI,	Metropolitan Statistical Area	0.0308482	0.00417913	0.041261	0.0149481
Kansas City, MO-KS,	Metropolitan Statistical Area	0.0255723	0.00200329	0.0363373	0.00524647
Kennewick-Richland, WA,	Metropolitan Statistical Area	0.0364126	0.00861999	0.0166663	0.0121325
Kingsport-Bristol-Bristol, TN-VA,	Metropolitan Statistical Area	0.0412754	0.00757115	0.0829622	0.0273204
Knoxville, TN,	Metropolitan Statistical Area	0.0333254	0.00554879	0.0542659	0.0190347
Lansing-East Lansing, MI,	Metropolitan Statistical Area	0.035062	0.0064054	0.0298053	0.0148654
Lexington-Fayette, KY,	Metropolitan Statistical Area	0.0297646	0.00965159	Suppressed	Suppressed
Lincoln, NE,	Metropolitan Statistical Area	0.023419	0.00285214	0.0316968	0.00966537
Little Rock-North Little Rock-Conway, AR,	Metropolitan Statistical Area	0.03593	0.00532888	0.0221934	0.00533585
Logan, UT-ID,	Metropolitan Statistical Area	0.0166458	0.00432821	0.0278351	0.0147761
Los Angeles-Long Beach-Anaheim, CA,	Metropolitan Statistical Area	0.0238346	0.00250792	0.0472771	0.0146342
Louisville/Jefferson County, KY-IN,	Metropolitan Statistical Area	0.0327046	0.00441636	0.0509416	0.0102676
Manhattan, KS,	Metropolitan Statistical Area	0.0171309	0.00342455	0.021926	0.00761215
Memphis, TN-MS-AR,	Metropolitan Statistical Area	0.0258541	0.00410265	0.0337541	0.0118238
Miami-Fort Lauderdale-West Palm Beach, FL,	Metropolitan Statistical Area	0.023929	0.00322775	0.0454546	0.0114699
Milwaukee-Waukesha-West Allis, WI,	Metropolitan Statistical Area	0.0261612	0.00369738	0.0622331	0.0167305
Minneapolis-St. Paul-Bloomington, MN-WI,	Metropolitan Statistical Area	0.0199655	0.00111989	0.034786	0.00405983
Minot, ND,	Micropolitan Statistical Area	0.0238117	0.00472204	0.0154091	0.0050538
Montgomery County-Bucks County-Chester County, PA	Metropolitan Division	0.0210432	0.00521998	0.0483982	0.0269857
Myrtle Beach-Conway-North Myrtle Beach, SC-NC,	Metropolitan Statistical Area	0.0414593	0.00768228	0.0591888	0.015722
Nashville-Davidson--Murfreesboro--Franklin, TN,	Metropolitan Statistical Area	0.0293228	0.00431955	0.0490861	0.0118414
Nassau County-Suffolk County, NY	Metropolitan Division	0.0147256	0.00226011	0.0642864	0.0176164
New Orleans-Metairie, LA,	Metropolitan Statistical Area	0.0303496	0.00424074	0.0355909	0.0114783
New York-Jersey City-White Plains, NY-NJ	Metropolitan Division	0.0223363	0.00144354	0.0405275	0.00601921
Newark, NJ-PA	Metropolitan Division	0.023651	0.00267416	0.0541003	0.0143151
Norfolk, NE,	Micropolitan Statistical Area	0.0221139	0.00475994	0.018494	0.00991765
North Platte, NE,	Micropolitan Statistical Area	0.0302772	0.0048519	0.0217434	0.00875766
North Port-Sarasota-Bradenton, FL,	Metropolitan Statistical Area	0.0238226	0.0048749	0.0462005	0.0158392
Oakland-Hayward-Berkeley, CA	Metropolitan Division	0.0240648	0.00412745	0.0484585	0.0227164
Ogden-Clearfield, UT,	Metropolitan Statistical Area	0.0234192	0.00221344	0.048516	0.0104908
Oklahoma City, OK,	Metropolitan Statistical Area	0.0274506	0.00280226	0.04114	0.00714864
Omaha-Council Bluffs, NE-IA,	Metropolitan Statistical Area	0.0222761	0.00195311	0.0356021	0.00586207
Orlando-Kissimmee-Sanford, FL,	Metropolitan Statistical Area	0.0227639	0.00303441	0.0492851	0.0124966
Panama City, FL,	Metropolitan Statistical Area	0.0300414	0.00772473	0.0309149	0.0139805
Pensacola-Ferry Pass-Brent, FL,	Metropolitan Statistical Area	0.0301256	0.00619407	0.0209518	0.00634461
Philadelphia, PA	Metropolitan Division	0.0206743	0.00330315	0.0775016	0.0268594
Phoenix-Mesa-Scottsdale, AZ,	Metropolitan Statistical Area	0.0357316	0.00211378	0.0471949	0.00519259
Pittsburgh, PA,	Metropolitan Statistical Area	0.023556	0.0029634	0.0330138	0.00990036
Port St. Lucie, FL,	Metropolitan Statistical Area	0.0328369	0.0067161	0.0381701	0.0129698
Portland-South Portland, ME,	Metropolitan Statistical Area	0.0221858	0.00265091	0.0412286	0.00728581
Portland-Vancouver-Hillsboro, OR-WA,	Metropolitan Statistical Area	0.0250242	0.00190439	0.0432433	0.00809957
Providence-Warwick, RI-MA,	Metropolitan Statistical Area	0.0225829	0.00186742	0.0502546	0.00814842
Provo-Orem, UT,	Metropolitan Statistical Area	0.0230786	0.00252935	0.0605636	0.0135642
Raleigh, NC,	Metropolitan Statistical Area	0.014612	0.00394985	0.0791746	0.0269395
Rapid City, SD,	Metropolitan Statistical Area	0.0182456	0.00352714	0.0419235	0.0118859
Reno, NV,	Metropolitan Statistical Area	0.0229375	0.00301599	0.03375	0.00973963
Richmond, VA,	Metropolitan Statistical Area	0.0276748	0.00367528	0.0340589	0.00742632
Riverside-San Bernardino-Ontario, CA,	Metropolitan Statistical Area	0.0286858	0.0035558	0.0735504	0.0228141
Rochester, MN,	Metropolitan Statistical Area	0.0166346	0.00316681	0.0471959	0.0136481
Rochester, NY,	Metropolitan Statistical Area	0.0291287	0.00619453	0.0633441	0.0203832
Rockingham County-Strafford County, NH	Metropolitan Division	0.0194116	0.00245406	0.0447663	0.0117063
Sacramento--Roseville--Arden-Arcade, CA,	Metropolitan Statistical Area	0.0275988	0.00442488	0.05722	0.0155534
Salem, OR,	Metropolitan Statistical Area	0.0254071	0.00752092	0.0317795	0.0224735
Salina, KS,	Micropolitan Statistical Area	0.0193866	0.00491457	0.0178706	0.00951572
Salisbury, MD-DE,	Metropolitan Statistical Area	0.0293731	0.00277841	0.0488242	0.00709263
Salt Lake City, UT,	Metropolitan Statistical Area	0.0230769	0.00181204	0.0403456	0.00712939
San Antonio-New Braunfels, TX,	Metropolitan Statistical Area	0.0380352	0.00711407	0.0346108	0.0116357
San Francisco-Redwood City-South San Francisco, CA	Metropolitan Division	0.0138128	0.00407937	0.0612348	0.0361478
San Jose-Sunnyvale-Santa Clara, CA,	Metropolitan Statistical Area	0.0112882	0.00303675	0	0
San Juan-Carolina-Caguas, PR,	Metropolitan Statistical Area	0.0310912	0.00222062	0.0490689	0.011248
Scottsbluff, NE,	Micropolitan Statistical Area	0.0307524	0.0050711	0.0202802	0.00923804
Seattle-Bellevue-Everett, WA	Metropolitan Division	0.0272006	0.00174191	0.0518141	0.00617609
Silver Spring-Frederick-Rockville, MD	Metropolitan Division	0.0185752	0.00223176	0.0278056	0.00631242
Sioux City, IA-NE-SD,	Metropolitan Statistical Area	0.0264999	0.00613772	0.0654511	0.0261225
Sioux Falls, SD,	Metropolitan Statistical Area	0.0154683	0.00267994	0.0411887	0.0147795
South Bend-Mishawaka, IN-MI,	Metropolitan Statistical Area	0.0259318	0.00829438	0.122822	0.0481847
Spartanburg, SC,	Metropolitan Statistical Area	0.0333256	0.00969529	0.0479755	0.0178845
Spokane-Spokane Valley, WA,	Metropolitan Statistical Area	0.0310455	0.0037326	0.030494	0.00752883
Springfield, MA,	Metropolitan Statistical Area	0.0327231	0.00561209	0.031684	0.0153501
St. Cloud, MN,	Metropolitan Statistical Area	0.0156308	0.00349632	0.0263679	0.0138896
St. Louis, MO-IL,	Metropolitan Statistical Area	0.0300989	0.00317801	0.0527308	0.0109884
Syracuse, NY,	Metropolitan Statistical Area	0.0304695	0.00645842	0.0641247	0.0226393
Tallahassee, FL,	Metropolitan Statistical Area	0.0232355	0.00684592	0.0513303	0.0170138
Tampa-St. Petersburg-Clearwater, FL,	Metropolitan Statistical Area	0.0223822	0.00299107	0.0350527	0.00773497
Toledo, OH,	Metropolitan Statistical Area	0.033802	0.00534043	0.0345556	0.0127706
Topeka, KS,	Metropolitan Statistical Area	0.0364871	0.00368259	0.046885	0.00927519
Tulsa, OK,	Metropolitan Statistical Area	0.029856	0.00308392	0.0451391	0.00806579
Tuscaloosa, AL,	Metropolitan Statistical Area	0.0277758	0.00570658	0.0184977	0.00862191
Utica-Rome, NY,	Metropolitan Statistical Area	0.0206134	0.00507677	0.0239011	0.0164716
Virginia Beach-Norfolk-Newport News, VA-NC,	Metropolitan Statistical Area	0.0218868	0.00258764	0.021153	0.0034026
Warren-Troy-Farmington Hills, MI	Metropolitan Division	0.0306997	0.00252847	0.0633393	0.0107311
Washington-Arlington-Alexandria, DC-VA-MD-WV	Metropolitan Division	0.0199966	0.00157683	0.0283835	0.00410346
Wichita Falls, TX,	Metropolitan Statistical Area	0.0198165	0.00620864	0.0279635	0.00832638
Wichita, KS,	Metropolitan Statistical Area	0.0266296	0.00202614	0.0415308	0.00604897
Wilmington, DE-MD-NJ	Metropolitan Division	0.0280319	0.00296611	0.0380608	0.00798024
Worcester, MA-CT,	Metropolitan Statistical Area	0.0244095	0.00426751	0.0375499	0.010115

## Sheet: OBESE
MMSA Name	Designation	Nonveteran Proportion	SE	Veteran Proportion	SE
Aberdeen, SD,	Micropolitan Statistical Area	0.285673	0.0220449	0.369922	0.052341
Akron, OH,	Metropolitan Statistical Area	0.248495	0.0333455	0.357979	0.0840474
Albany-Schenectady-Troy, NY,	Metropolitan Statistical Area	0.285402	0.012423	0.240138	0.0291338
Albuquerque, NM,	Metropolitan Statistical Area	0.272079	0.010199	0.280585	0.0239624
Allentown-Bethlehem-Easton, PA-NJ,	Metropolitan Statistical Area	0.30844	0.0187623	0.406762	0.0466248
Anchorage, AK,	Metropolitan Statistical Area	0.319227	0.0144084	0.344929	0.0301888
Atlanta-Sandy Springs-Roswell, GA,	Metropolitan Statistical Area	0.283004	0.00778945	0.317732	0.020022
Augusta-Richmond County, GA-SC,	Metropolitan Statistical Area	0.307136	0.0182077	0.316343	0.0375314
Austin-Round Rock, TX,	Metropolitan Statistical Area	0.281729	0.0118295	0.29084	0.0303152
Baltimore-Columbia-Towson, MD,	Metropolitan Statistical Area	0.302916	0.00689778	0.297626	0.0176637
Baton Rouge, LA,	Metropolitan Statistical Area	0.322932	0.0147235	0.329167	0.03673
Beckley, WV,	Metropolitan Statistical Area	0.45526	0.0283249	0.401406	0.068226
Berlin, NH-VT,	Micropolitan Statistical Area	0.321643	0.0353002	0.514764	0.0816239
Billings, MT,	Metropolitan Statistical Area	0.265543	0.014184	0.260129	0.0299815
Binghamton, NY,	Metropolitan Statistical Area	0.293873	0.0278296	0.347785	0.0567407
Birmingham-Hoover, AL,	Metropolitan Statistical Area	0.364144	0.0112501	0.379946	0.0289827
Bismarck, ND,	Metropolitan Statistical Area	0.315186	0.0124335	0.311124	0.0300054
Boise City, ID,	Metropolitan Statistical Area	0.276786	0.0109305	0.301528	0.026776
Boston, MA	Metropolitan Division	0.230983	0.008871	0.241768	0.0253551
Buffalo-Cheektowaga-Niagara Falls, NY,	Metropolitan Statistical Area	0.289335	0.0145859	0.34483	0.042945
Burlington-South Burlington, VT,	Metropolitan Statistical Area	0.235174	0.00903246	0.304971	0.0268457
Cambridge-Newton-Framingham, MA	Metropolitan Division	0.217845	0.00752913	0.293736	0.0260147
Camden, NJ	Metropolitan Division	0.299837	0.012322	0.329095	0.031692
Cedar Rapids, IA,	Metropolitan Statistical Area	0.327155	0.0190275	0.34204	0.0484759
Charleston, WV,	Metropolitan Statistical Area	0.389001	0.0130467	0.35349	0.0294477
Charleston-North Charleston, SC,	Metropolitan Statistical Area	0.298131	0.0106577	0.293134	0.020881
Charlotte-Concord-Gastonia, NC-SC,	Metropolitan Statistical Area	0.313986	0.0106725	0.333814	0.027591
Chattanooga, TN-GA,	Metropolitan Statistical Area	0.33509	0.0323101	0.364429	0.0798128
Chicago-Naperville-Elgin, IL-IN-WI,	Metropolitan Statistical Area	0.29723	0.00597987	0.318968	0.0182167
Cincinnati, OH-KY-IN,	Metropolitan Statistical Area	0.30039	0.0100488	0.278176	0.0238609
Claremont-Lebanon, NH-VT,	Micropolitan Statistical Area	0.258899	0.0101506	0.296302	0.0236225
Cleveland-Elyria, OH,	Metropolitan Statistical Area	0.305126	0.0124197	0.288041	0.0309777
College Station-Bryan, TX,	Metropolitan Statistical Area	0.294059	0.0337322	0.366463	0.106012
Colorado Springs, CO,	Metropolitan Statistical Area	0.217175	0.0100354	0.250216	0.0189634
Columbia, SC,	Metropolitan Statistical Area	0.323547	0.0118862	0.3217	0.0263995
Columbus, OH,	Metropolitan Statistical Area	0.299275	0.00949081	0.372075	0.0261479
Corpus Christi, TX,	Metropolitan Statistical Area	0.400035	0.02961	0.349117	0.0587314
Crestview-Fort Walton Beach-Destin, FL,	Metropolitan Statistical Area	0.268367	0.021723	0.324286	0.0379593
Cumberland, MD-WV,	Metropolitan Statistical Area	0.31174	0.0319085	0.285248	0.064205
Dallas-Plano-Irving, TX	Metropolitan Division	0.306454	0.0156238	0.342679	0.0474926
Dayton, OH,	Metropolitan Statistical Area	0.306618	0.0170693	0.274352	0.0332343
Deltona-Daytona Beach-Ormond Beach, FL,	Metropolitan Statistical Area	0.310761	0.0183187	0.27069	0.0462267
Denver-Aurora-Lakewood, CO,	Metropolitan Statistical Area	0.211165	0.00474791	0.228269	0.0131615
Des Moines-West Des Moines, IA,	Metropolitan Statistical Area	0.307252	0.0110854	0.342939	0.0280546
Duluth, MN-WI,	Metropolitan Statistical Area	0.27404	0.0130046	0.321449	0.0292649
Dutchess County-Putnam County, NY	Metropolitan Division	0.249977	0.0223944	0.278229	0.0645982
El Paso, TX,	Metropolitan Statistical Area	0.335044	0.0171241	0.285359	0.0403998
Evansville, IN-KY,	Metropolitan Statistical Area	0.301948	0.0242721	0.358709	0.0706622
Fargo, ND-MN,	Metropolitan Statistical Area	0.290198	0.0107904	0.297794	0.0270796
Fayetteville-Springdale-Rogers, AR-MO,	Metropolitan Statistical Area	0.295515	0.0194128	0.284243	0.0430986
Florence, SC,	Metropolitan Statistical Area	0.355086	0.0209827	0.379131	0.0486059
Fort Wayne, IN,	Metropolitan Statistical Area	0.32287	0.0175596	0.286776	0.0466707
Fort Worth-Arlington, TX	Metropolitan Division	0.328153	0.0188001	0.278779	0.0436497
Gainesville, FL,	Metropolitan Statistical Area	0.264605	0.0234436	0.376543	0.0811165
Glens Falls, NY,	Metropolitan Statistical Area	0.345274	0.023848	0.339963	0.066547
Grand Forks, ND-MN,	Metropolitan Statistical Area	0.328863	0.0203218	0.360801	0.0514858
Grand Island, NE,	Metropolitan Statistical Area	0.345223	0.0146895	0.372315	0.0380347
Grand Rapids-Wyoming, MI,	Metropolitan Statistical Area	0.292127	0.0117742	0.329424	0.0353822
Greenville-Anderson-Mauldin, SC,	Metropolitan Statistical Area	0.314082	0.0106361	0.247075	0.0243289
Gulfport-Biloxi-Pascagoula, MS,	Metropolitan Statistical Area	0.331778	0.028666	0.268583	0.0526618
Hagerstown-Martinsburg, MD-WV,	Metropolitan Statistical Area	0.387113	0.0192099	0.305837	0.0393742
Hartford-West Hartford-East Hartford, CT,	Metropolitan Statistical Area	0.250403	0.00628577	0.298833	0.0184576
Hilton Head Island-Bluffton-Beaufort, SC,	Metropolitan Statistical Area	0.261389	0.0159349	0.236313	0.0278298
Houston-The Woodlands-Sugar Land, TX,	Metropolitan Statistical Area	0.297347	0.0128731	0.333027	0.0407749
Huntington-Ashland, WV-KY-OH,	Metropolitan Statistical Area	0.38068	0.0111772	0.308455	0.0283343
Idaho Falls, ID,	Metropolitan Statistical Area	0.280163	0.0264213	0.324255	0.07845
Indianapolis-Carmel-Anderson, IN,	Metropolitan Statistical Area	0.30669	0.00799841	0.369163	0.0208441
Jackson, MS,	Metropolitan Statistical Area	0.353482	0.01623	0.351909	0.0408965
Jacksonville, FL,	Metropolitan Statistical Area	0.309596	0.0151341	0.303105	0.0294114
Kahului-Wailuku-Lahaina, HI,	Metropolitan Statistical Area	0.227275	0.01156	0.222429	0.0314437
Kansas City, MO-KS,	Metropolitan Statistical Area	0.306061	0.00656695	0.35957	0.0167543
Kennewick-Richland, WA,	Metropolitan Statistical Area	0.276101	0.0306762	0.27837	0.067145
Kingsport-Bristol-Bristol, TN-VA,	Metropolitan Statistical Area	0.316438	0.0176881	0.365688	0.0446649
Knoxville, TN,	Metropolitan Statistical Area	0.326631	0.0166827	0.305844	0.0391093
Lansing-East Lansing, MI,	Metropolitan Statistical Area	0.318838	0.0194108	0.40258	0.056409
Lexington-Fayette, KY,	Metropolitan Statistical Area	0.293162	0.0299474	Suppressed	Suppressed
Lincoln, NE,	Metropolitan Statistical Area	0.277339	0.0088761	0.337758	0.0258838
Little Rock-North Little Rock-Conway, AR,	Metropolitan Statistical Area	0.346075	0.0161631	0.309068	0.0332907
Logan, UT-ID,	Metropolitan Statistical Area	0.26894	0.0186667	0.266278	0.053308
Los Angeles-Long Beach-Anaheim, CA,	Metropolitan Statistical Area	0.239503	0.00689691	0.222105	0.0246155
Louisville/Jefferson County, KY-IN,	Metropolitan Statistical Area	0.316101	0.0106834	0.338144	0.0274738
Manhattan, KS,	Metropolitan Statistical Area	0.238828	0.0157134	0.249484	0.03599
Memphis, TN-MS-AR,	Metropolitan Statistical Area	0.386512	0.0157284	0.377474	0.0359378
Miami-Fort Lauderdale-West Palm Beach, FL,	Metropolitan Statistical Area	0.260228	0.0103086	0.267497	0.0293491
Milwaukee-Waukesha-West Allis, WI,	Metropolitan Statistical Area	0.30601	0.0120714	0.334287	0.0341458
Minneapolis-St. Paul-Bloomington, MN-WI,	Metropolitan Statistical Area	0.246546	0.00371723	0.319427	0.0112731
Minot, ND,	Micropolitan Statistical Area	0.324725	0.0181445	0.248948	0.0322893
Montgomery County-Bucks County-Chester County, PA	Metropolitan Division	0.239565	0.0142567	0.266882	0.0417284
Myrtle Beach-Conway-North Myrtle Beach, SC-NC,	Metropolitan Statistical Area	0.31115	0.0140036	0.233396	0.0257029
Nashville-Davidson--Murfreesboro--Franklin, TN,	Metropolitan Statistical Area	0.292286	0.0127955	0.350399	0.0359701
Nassau County-Suffolk County, NY	Metropolitan Division	0.243901	0.00972221	0.311704	0.0344441
New Orleans-Metairie, LA,	Metropolitan Statistical Area	0.328291	0.0136422	0.335921	0.0341264
New York-Jersey City-White Plains, NY-NJ	Metropolitan Division	0.234172	0.00402396	0.233175	0.0138106
Newark, NJ-PA	Metropolitan Division	0.239756	0.00779396	0.279332	0.0289932
Norfolk, NE,	Micropolitan Statistical Area	0.323826	0.0167471	0.428	0.0461467
North Platte, NE,	Micropolitan Statistical Area	0.359316	0.0155992	0.341258	0.0382884
North Port-Sarasota-Bradenton, FL,	Metropolitan Statistical Area	0.239878	0.0158686	0.252015	0.0390563
Oakland-Hayward-Berkeley, CA	Metropolitan Division	0.206	0.0111743	0.244056	0.0406795
Ogden-Clearfield, UT,	Metropolitan Statistical Area	0.279968	0.0076691	0.282676	0.0198493
Oklahoma City, OK,	Metropolitan Statistical Area	0.314051	0.0093119	0.345368	0.0212537
Omaha-Council Bluffs, NE-IA,	Metropolitan Statistical Area	0.318977	0.00707453	0.325271	0.0165045
Orlando-Kissimmee-Sanford, FL,	Metropolitan Statistical Area	0.260505	0.0108836	0.261302	0.0265009
Panama City, FL,	Metropolitan Statistical Area	0.293413	0.0234	0.231706	0.0346927
Pensacola-Ferry Pass-Brent, FL,	Metropolitan Statistical Area	0.277952	0.0190035	0.288853	0.0351106
Philadelphia, PA	Metropolitan Division	0.284475	0.0120938	0.322535	0.0426931
Phoenix-Mesa-Scottsdale, AZ,	Metropolitan Statistical Area	0.282916	0.00569004	0.307662	0.0132057
Pittsburgh, PA,	Metropolitan Statistical Area	0.31154	0.0094198	0.319012	0.0258114
Port St. Lucie, FL,	Metropolitan Statistical Area	0.236027	0.0174709	0.344531	0.0475795
Portland-South Portland, ME,	Metropolitan Statistical Area	0.257926	0.00799555	0.306918	0.020361
Portland-Vancouver-Hillsboro, OR-WA,	Metropolitan Statistical Area	0.26756	0.00640896	0.312659	0.017193
Providence-Warwick, RI-MA,	Metropolitan Statistical Area	0.287021	0.00745524	0.27683	0.017224
Provo-Orem, UT,	Metropolitan Statistical Area	0.224857	0.00748024	0.286619	0.0275777
Raleigh, NC,	Metropolitan Statistical Area	0.260158	0.0155775	0.282478	0.0473617
Rapid City, SD,	Metropolitan Statistical Area	0.294785	0.0151819	0.26651	0.0296031
Reno, NV,	Metropolitan Statistical Area	0.236246	0.0102614	0.235389	0.0236622
Richmond, VA,	Metropolitan Statistical Area	0.309554	0.0106559	0.321736	0.02513
Riverside-San Bernardino-Ontario, CA,	Metropolitan Statistical Area	0.302457	0.0111203	0.267286	0.0285736
Rochester, MN,	Metropolitan Statistical Area	0.275443	0.0132652	0.352526	0.0338617
Rochester, NY,	Metropolitan Statistical Area	0.284982	0.0143888	0.349718	0.0386549
Rockingham County-Strafford County, NH	Metropolitan Division	0.250054	0.00997333	0.307681	0.0233923
Sacramento--Roseville--Arden-Arcade, CA,	Metropolitan Statistical Area	0.255797	0.0115902	0.25518	0.0311031
Salem, OR,	Metropolitan Statistical Area	0.366617	0.0278007	0.299324	0.0670318
Salina, KS,	Micropolitan Statistical Area	0.346935	0.019579	0.350416	0.047876
Salisbury, MD-DE,	Metropolitan Statistical Area	0.340458	0.0113449	0.342696	0.0207007
Salt Lake City, UT,	Metropolitan Statistical Area	0.24243	0.00573847	0.283733	0.0185983
San Antonio-New Braunfels, TX,	Metropolitan Statistical Area	0.359077	0.0196234	0.306134	0.0345486
San Francisco-Redwood City-South San Francisco, CA	Metropolitan Division	0.17928	0.0157594	0.209516	0.0663626
San Jose-Sunnyvale-Santa Clara, CA,	Metropolitan Statistical Area	0.183256	0.0139602	0.242243	0.0810385
San Juan-Carolina-Caguas, PR,	Metropolitan Statistical Area	0.312062	0.00655867	0.259742	0.0261176
Scottsbluff, NE,	Micropolitan Statistical Area	0.356935	0.0150414	0.303897	0.0384951
Seattle-Bellevue-Everett, WA	Metropolitan Division	0.228307	0.00480252	0.293956	0.0147931
Silver Spring-Frederick-Rockville, MD	Metropolitan Division	0.2078	0.00843506	0.236635	0.0213771
Sioux City, IA-NE-SD,	Metropolitan Statistical Area	0.336628	0.0197269	0.351832	0.0487728
Sioux Falls, SD,	Metropolitan Statistical Area	0.288139	0.0147219	0.341156	0.0357282
South Bend-Mishawaka, IN-MI,	Metropolitan Statistical Area	0.332626	0.0307231	0.264652	0.0658924
Spartanburg, SC,	Metropolitan Statistical Area	0.317043	0.0196388	0.347659	0.0453928
Spokane-Spokane Valley, WA,	Metropolitan Statistical Area	0.276193	0.0112532	0.324915	0.0252372
Springfield, MA,	Metropolitan Statistical Area	0.281833	0.0157015	0.242064	0.0362117
St. Cloud, MN,	Metropolitan Statistical Area	0.274067	0.0138886	0.257924	0.0331608
St. Louis, MO-IL,	Metropolitan Statistical Area	0.311248	0.00933354	0.340997	0.0231309
Syracuse, NY,	Metropolitan Statistical Area	0.310439	0.0183745	0.382672	0.0488785
Tallahassee, FL,	Metropolitan Statistical Area	0.322346	0.0204702	0.27417	0.0439274
Tampa-St. Petersburg-Clearwater, FL,	Metropolitan Statistical Area	0.256293	0.009993	0.287048	0.022645
Toledo, OH,	Metropolitan Statistical Area	0.323479	0.0157705	0.419385	0.0432674
Topeka, KS,	Metropolitan Statistical Area	0.365785	0.0101336	0.330572	0.0221379
Tulsa, OK,	Metropolitan Statistical Area	0.322992	0.0109128	0.34035	0.0262503
Tuscaloosa, AL,	Metropolitan Statistical Area	0.341698	0.0168919	0.292393	0.0424552
Utica-Rome, NY,	Metropolitan Statistical Area	0.330951	0.0256511	0.278054	0.0595161
Virginia Beach-Norfolk-Newport News, VA-NC,	Metropolitan Statistical Area	0.320511	0.0103547	0.288799	0.0159294
Warren-Troy-Farmington Hills, MI	Metropolitan Division	0.275508	0.00741979	0.341856	0.0232494
Washington-Arlington-Alexandria, DC-VA-MD-WV	Metropolitan Division	0.265396	0.00575685	0.258236	0.0124512
Wichita Falls, TX,	Metropolitan Statistical Area	0.347593	0.0343382	0.38453	0.053437
Wichita, KS,	Metropolitan Statistical Area	0.341193	0.00672457	0.325571	0.0163956
Wilmington, DE-MD-NJ	Metropolitan Division	0.298721	0.00867802	0.283292	0.0250436
Worcester, MA-CT,	Metropolitan Statistical Area	0.269191	0.0115835	0.317528	0.0327413
